# Supplementary material for: 2-Chloro-1,2-diphenyl­ethanone (desyl chloride)
Source: Acta Crystallogr Sect E Struct Rep Online. 2011 Apr 22;67(Pt 5):o1199. doi: 10.1107/S1600536811014541 (PMC3089139; doi:10.1107/S1600536811014541)
Supplement: Supplementary file 1 [file e-67-o1199-sup1.cif]

##############################################################################
#                                                                            #
# This CIF contains the data in a paper accepted for publication in          #
# Acta Crystallographica Section E. It conforms to the requirements of       #
# Notes for Authors for Acta Crystallographica Section E, and has been       #
# peer reviewed under the auspices of the IUCr Commission on Journals.       #
#                                                                            #
# Full details of the Crystallographic Information File format               #
# are given in the paper "The Crystallographic Information File (CIF):       #
# a New Standard Archive File for Crystallography" by S. R. Hall, F. H.      #
# Allen and I. D. Brown [Acta Cryst. (1991), A47, 655-685].                  #
#                                                                            #
# The current version of the core CIF dictionary is obtainable from          #
# ftp://ftp.iucr.org/pub/cif_core.dic.                                       #
#                                                                            #
# Software is freely available for graphical display of the structure(s)     #
# in this CIF. For information consult the CIF software page                 #
# http://www.iucr.org/resources/cif/software.                                #
#                                                                            #
# This file may be used for bona fide research purposes within the           #
# scientific community so long as proper attribution is given to the journal # 
# article from which it was obtained.                                        #
#                                                                            #
##############################################################################
data_I
_audit_creation_method     SHELXL97
_chemical_name_systematic
;
2-Chloro-1,2-diphenylethanone
;
_chemical_name_common
;
Desyl Chloride
;
_chemical_formula_moiety     'C14 H11 Cl O'
_chemical_formula_sum     'C14 H11 Cl O'
_chemical_formula_iupac     'C14 H11 Cl O'
_chemical_formula_weight     230.68
_chemical_melting_point     ?
_symmetry_cell_setting     monoclinic
_symmetry_space_group_name_H-M     'P 21/c'
_symmetry_space_group_name_Hall     '-P 2ybc'
loop_
    _symmetry_equiv_pos_as_xyz
    'x, y, z'
    '-x, y+1/2, -z+1/2'
    '-x, -y, -z'
    'x, -y-1/2, z-1/2'
_cell_length_a     12.6233(11)
_cell_length_b     5.8227(5)
_cell_length_c     15.6745(14)
_cell_angle_alpha     90.00
_cell_angle_beta     97.317(3)
_cell_angle_gamma     90.00
_cell_volume     1142.72(17)
_cell_formula_units_Z     4
_cell_measurement_reflns_used     5815
_cell_measurement_theta_min     2.62
_cell_measurement_theta_max     28.27
_cell_measurement_temperature     200(2)
_exptl_crystal_description     rod
_exptl_crystal_colour     colourless
_exptl_crystal_size_max     0.525
_exptl_crystal_size_mid     0.292
_exptl_crystal_size_min     0.164
_exptl_crystal_density_diffrn     1.341
_exptl_crystal_density_meas     ?
_exptl_crystal_density_method     'not measured'
_exptl_crystal_F_000     480
_exptl_absorpt_coefficient_mu     0.307
_exptl_absorpt_correction_type     none
_exptl_absorpt_process_details     ?
_exptl_absorpt_correction_T_min     ?
_exptl_absorpt_correction_T_max     ?
_exptl_special_details
;
;
_diffrn_ambient_temperature     200(2)
_diffrn_radiation_type     MoK\a
_diffrn_radiation_wavelength     0.71073
_diffrn_radiation_source     'fine-focus sealed tube'
_diffrn_radiation_monochromator     graphite
_diffrn_measurement_device_type     'Bruker APEXII CCD'
_diffrn_measurement_device     ?
_diffrn_measurement_method     '\f and \w'
_diffrn_reflns_number     9777
_diffrn_reflns_av_R_equivalents     0.0235
_diffrn_reflns_av_sigmaI/netI     0.0174
_diffrn_reflns_theta_min     2.62
_diffrn_reflns_theta_max     28.27
_diffrn_reflns_theta_full     28.27
_diffrn_measured_fraction_theta_max     0.993
_diffrn_measured_fraction_theta_full     0.993
_diffrn_reflns_limit_h_min     -16
_diffrn_reflns_limit_h_max     16
_diffrn_reflns_limit_k_min     -7
_diffrn_reflns_limit_k_max     6
_diffrn_reflns_limit_l_min     -20
_diffrn_reflns_limit_l_max     20
_refine_special_details
;
;
_reflns_number_total     2816
_reflns_number_gt     2366
_reflns_threshold_expression     I>2\s(I)
_refine_ls_structure_factor_coef     Fsqd
_refine_ls_matrix_type     full
_refine_ls_R_factor_all     0.0460
_refine_ls_R_factor_gt     0.0369
_refine_ls_wR_factor_gt     0.0971
_refine_ls_wR_factor_ref     0.1041
_refine_ls_goodness_of_fit_ref     1.066
_refine_ls_restrained_S_all     1.066
_refine_ls_number_reflns     2816
_refine_ls_number_parameters     145
_refine_ls_number_restraints     0
_refine_ls_hydrogen_treatment     constr
_refine_ls_weighting_scheme     calc
_refine_ls_weighting_details
         'calc w=1/[\s^2^(Fo^2^)+(0.0471P)^2^+0.3595P] where P=(Fo^2^+2Fc^2^)/3'
_atom_sites_solution_hydrogens     geom
_atom_sites_solution_primary     direct
_atom_sites_solution_secondary     difmap
_refine_ls_shift/su_max     0.000
_refine_ls_shift/su_mean     0.000
_refine_diff_density_max     0.361
_refine_diff_density_min     -0.424
_refine_ls_extinction_method     none
_refine_ls_extinction_coef     ?
_refine_ls_abs_structure_Flack     ?
loop_
    _atom_type_symbol
    _atom_type_description
    _atom_type_scat_dispersion_real
    _atom_type_scat_dispersion_imag
    _atom_type_scat_source
    'C' 'C' 0.0033 0.0016
                         'International Tables Vol C Tables 4.2.6.8 and 6.1.1.4'
    'H' 'H' 0.0000 0.0000
                         'International Tables Vol C Tables 4.2.6.8 and 6.1.1.4'
    'Cl' 'Cl' 0.1484 0.1585
                         'International Tables Vol C Tables 4.2.6.8 and 6.1.1.4'
    'O' 'O' 0.0106 0.0060
                         'International Tables Vol C Tables 4.2.6.8 and 6.1.1.4'
_computing_data_collection     'APEX2 (Bruker, 2010)'
_computing_cell_refinement     'SAINT (Bruker, 2010)'
_computing_data_reduction     'SAINT (Bruker, 2010)'
_computing_structure_solution     'SHELXS97 (Sheldrick, 2008)'
_computing_structure_refinement     'SHELXL97 (Sheldrick, 2008)'
_computing_molecular_graphics
;
ORTEP-3 (Farrugia, 1997) and Mercury (Macrae <i>et al.</i>,
2006)
;
_computing_publication_material
;
SHELXL97 (Sheldrick, 2008) and PLATON (Spek, 2009)
;
loop_
    _atom_site_type_symbol
    _atom_site_label
    _atom_site_fract_x
    _atom_site_fract_y
    _atom_site_fract_z
    _atom_site_U_iso_or_equiv
    _atom_site_adp_type
    _atom_site_calc_flag
    _atom_site_refinement_flags
    _atom_site_occupancy
    _atom_site_symmetry_multiplicity
    _atom_site_disorder_assembly
    _atom_site_disorder_group
    Cl Cl1 0.36760(3) 0.54577(9) 0.02422(2) 0.05873(16) Uani d . 1 1 . .
    O O1 0.19610(9) 0.8528(2) 0.05035(8) 0.0585(3) Uani d . 1 1 . .
    C C1 0.17721(11) 0.6644(2) 0.07711(8) 0.0369(3) Uani d . 1 1 . .
    C C2 0.26188(10) 0.4753(2) 0.08663(8) 0.0361(3) Uani d . 1 1 . .
    H H2 0.2277 0.3291 0.0637 0.043 Uiso calc R 1 1 . .
    C C11 0.07080(10) 0.6085(2) 0.10402(7) 0.0318(3) Uani d . 1 1 . .
    C C12 0.04806(11) 0.4010(2) 0.14191(9) 0.0369(3) Uani d . 1 1 . .
    H H12 0.1014 0.2853 0.1511 0.044 Uiso calc R 1 1 . .
    C C13 -0.05239(11) 0.3628(3) 0.16633(10) 0.0436(3) Uani d . 1 1 . .
    H H13 -0.0673 0.2221 0.1931 0.052 Uiso calc R 1 1 . .
    C C14 -0.13073(11) 0.5290(3) 0.15188(10) 0.0454(3) Uani d . 1 1 . .
    H H14 -0.1996 0.5017 0.1682 0.054 Uiso calc R 1 1 . .
    C C15 -0.10909(12) 0.7350(3) 0.11366(10) 0.0456(3) Uani d . 1 1 . .
    H H15 -0.1632 0.8486 0.1032 0.055 Uiso calc R 1 1 . .
    C C16 -0.00869(11) 0.7752(2) 0.09067(8) 0.0395(3) Uani d . 1 1 . .
    H H16 0.0063 0.9181 0.0655 0.047 Uiso calc R 1 1 . .
    C C21 0.30932(9) 0.4355(2) 0.17883(8) 0.0313(3) Uani d . 1 1 . .
    C C22 0.36130(11) 0.2294(2) 0.20111(10) 0.0411(3) Uani d . 1 1 . .
    H H22 0.3639 0.1128 0.1590 0.049 Uiso calc R 1 1 . .
    C C23 0.40932(12) 0.1938(3) 0.28445(11) 0.0485(4) Uani d . 1 1 . .
    H H23 0.4461 0.0542 0.2991 0.058 Uiso calc R 1 1 . .
    C C24 0.40391(12) 0.3604(3) 0.34634(10) 0.0483(4) Uani d . 1 1 . .
    H H24 0.4364 0.3348 0.4036 0.058 Uiso calc R 1 1 . .
    C C25 0.35139(12) 0.5639(3) 0.32497(9) 0.0451(3) Uani d . 1 1 . .
    H H25 0.3470 0.6780 0.3677 0.054 Uiso calc R 1 1 . .
    C C26 0.30485(11) 0.6021(2) 0.24116(8) 0.0372(3) Uani d . 1 1 . .
    H H26 0.2697 0.7436 0.2265 0.045 Uiso calc R 1 1 . .
loop_
    _atom_site_aniso_label
    _atom_site_aniso_U_11
    _atom_site_aniso_U_22
    _atom_site_aniso_U_33
    _atom_site_aniso_U_12
    _atom_site_aniso_U_13
    _atom_site_aniso_U_23
    Cl1 0.0447(2) 0.0974(4) 0.0365(2) -0.0071(2) 0.01475(15) -0.00083(19)
    O1 0.0538(6) 0.0513(7) 0.0703(8) -0.0085(5) 0.0077(6) 0.0241(6)
    C1 0.0385(6) 0.0400(7) 0.0312(6) -0.0051(5) 0.0003(5) 0.0047(5)
    C2 0.0319(6) 0.0449(7) 0.0321(6) -0.0058(5) 0.0068(5) -0.0049(5)
    C11 0.0332(6) 0.0338(6) 0.0271(5) -0.0019(5) -0.0011(4) 0.0001(5)
    C12 0.0344(6) 0.0325(6) 0.0429(7) -0.0001(5) 0.0020(5) 0.0033(5)
    C13 0.0412(7) 0.0392(7) 0.0508(8) -0.0069(6) 0.0075(6) 0.0037(6)
    C14 0.0335(7) 0.0558(9) 0.0472(8) -0.0025(6) 0.0066(6) -0.0046(7)
    C15 0.0403(7) 0.0479(8) 0.0474(8) 0.0116(6) 0.0010(6) -0.0026(6)
    C16 0.0459(7) 0.0355(7) 0.0358(7) 0.0032(6) 0.0003(5) 0.0031(5)
    C21 0.0268(5) 0.0337(6) 0.0339(6) -0.0021(5) 0.0063(4) -0.0003(5)
    C22 0.0364(7) 0.0336(7) 0.0539(8) 0.0008(5) 0.0081(6) -0.0030(6)
    C23 0.0386(7) 0.0413(8) 0.0646(10) 0.0038(6) 0.0026(6) 0.0153(7)
    C24 0.0422(7) 0.0584(9) 0.0423(7) -0.0050(7) -0.0018(6) 0.0155(7)
    C25 0.0503(8) 0.0510(9) 0.0335(7) -0.0008(7) 0.0029(6) -0.0026(6)
    C26 0.0413(7) 0.0348(7) 0.0351(6) 0.0041(5) 0.0031(5) -0.0002(5)
_geom_special_details
;
;
loop_
    _geom_bond_atom_site_label_1
    _geom_bond_atom_site_label_2
    _geom_bond_site_symmetry_2
    _geom_bond_distance
    _geom_bond_publ_flag
    Cl1 C2 . 1.7997(13) ?
    O1 C1 . 1.2092(18) ?
    C1 C11 . 1.4941(18) ?
    C1 C2 . 1.529(2) ?
    C2 C21 . 1.5100(18) ?
    C2 H2 . 1.0000 ?
    C11 C12 . 1.3921(18) ?
    C11 C16 . 1.3929(18) ?
    C12 C13 . 1.3883(19) ?
    C12 H12 . 0.9500 ?
    C13 C14 . 1.381(2) ?
    C13 H13 . 0.9500 ?
    C14 C15 . 1.384(2) ?
    C14 H14 . 0.9500 ?
    C15 C16 . 1.381(2) ?
    C15 H15 . 0.9500 ?
    C16 H16 . 0.9500 ?
    C21 C26 . 1.3829(18) ?
    C21 C22 . 1.3910(18) ?
    C22 C23 . 1.384(2) ?
    C22 H22 . 0.9500 ?
    C23 C24 . 1.379(2) ?
    C23 H23 . 0.9500 ?
    C24 C25 . 1.378(2) ?
    C24 H24 . 0.9500 ?
    C25 C26 . 1.3871(19) ?
    C25 H25 . 0.9500 ?
    C26 H26 . 0.9500 ?
loop_
    _geom_angle_atom_site_label_1
    _geom_angle_atom_site_label_2
    _geom_angle_atom_site_label_3
    _geom_angle_site_symmetry_1
    _geom_angle_site_symmetry_3
    _geom_angle
    _geom_angle_publ_flag
    O1 C1 C11 . . 121.31(13) ?
    O1 C1 C2 . . 121.41(13) ?
    C11 C1 C2 . . 117.27(11) ?
    C21 C2 C1 . . 113.02(10) ?
    C21 C2 Cl1 . . 108.91(9) ?
    C1 C2 Cl1 . . 109.90(10) ?
    C21 C2 H2 . . 108.3 ?
    C1 C2 H2 . . 108.3 ?
    Cl1 C2 H2 . . 108.3 ?
    C12 C11 C16 . . 119.03(12) ?
    C12 C11 C1 . . 123.44(12) ?
    C16 C11 C1 . . 117.52(12) ?
    C13 C12 C11 . . 120.11(13) ?
    C13 C12 H12 . . 119.9 ?
    C11 C12 H12 . . 119.9 ?
    C14 C13 C12 . . 120.18(14) ?
    C14 C13 H13 . . 119.9 ?
    C12 C13 H13 . . 119.9 ?
    C13 C14 C15 . . 120.10(13) ?
    C13 C14 H14 . . 120.0 ?
    C15 C14 H14 . . 120.0 ?
    C16 C15 C14 . . 119.89(13) ?
    C16 C15 H15 . . 120.1 ?
    C14 C15 H15 . . 120.1 ?
    C15 C16 C11 . . 120.67(13) ?
    C15 C16 H16 . . 119.7 ?
    C11 C16 H16 . . 119.7 ?
    C26 C21 C22 . . 119.22(12) ?
    C26 C21 C2 . . 121.45(12) ?
    C22 C21 C2 . . 119.30(12) ?
    C23 C22 C21 . . 120.13(13) ?
    C23 C22 H22 . . 119.9 ?
    C21 C22 H22 . . 119.9 ?
    C24 C23 C22 . . 120.25(14) ?
    C24 C23 H23 . . 119.9 ?
    C22 C23 H23 . . 119.9 ?
    C25 C24 C23 . . 119.92(14) ?
    C25 C24 H24 . . 120.0 ?
    C23 C24 H24 . . 120.0 ?
    C24 C25 C26 . . 120.06(14) ?
    C24 C25 H25 . . 120.0 ?
    C26 C25 H25 . . 120.0 ?
    C21 C26 C25 . . 120.40(13) ?
    C21 C26 H26 . . 119.8 ?
    C25 C26 H26 . . 119.8 ?
loop_
    _geom_torsion_atom_site_label_1
    _geom_torsion_atom_site_label_2
    _geom_torsion_atom_site_label_3
    _geom_torsion_atom_site_label_4
    _geom_torsion_site_symmetry_1
    _geom_torsion_site_symmetry_2
    _geom_torsion_site_symmetry_3
    _geom_torsion_site_symmetry_4
    _geom_torsion
    _geom_torsion_publ_flag
    O1 C1 C2 C21 . . . . 104.41(15) ?
    C11 C1 C2 C21 . . . . -74.29(14) ?
    O1 C1 C2 Cl1 . . . . -17.47(17) ?
    C11 C1 C2 Cl1 . . . . 163.83(9) ?
    O1 C1 C11 C12 . . . . -174.40(14) ?
    C2 C1 C11 C12 . . . . 4.30(18) ?
    O1 C1 C11 C16 . . . . 5.09(19) ?
    C2 C1 C11 C16 . . . . -176.21(11) ?
    C16 C11 C12 C13 . . . . -0.4(2) ?
    C1 C11 C12 C13 . . . . 179.07(12) ?
    C11 C12 C13 C14 . . . . 1.1(2) ?
    C12 C13 C14 C15 . . . . -0.6(2) ?
    C13 C14 C15 C16 . . . . -0.6(2) ?
    C14 C15 C16 C11 . . . . 1.3(2) ?
    C12 C11 C16 C15 . . . . -0.8(2) ?
    C1 C11 C16 C15 . . . . 179.73(12) ?
    C1 C2 C21 C26 . . . . -21.38(17) ?
    Cl1 C2 C21 C26 . . . . 101.06(13) ?
    C1 C2 C21 C22 . . . . 160.45(11) ?
    Cl1 C2 C21 C22 . . . . -77.11(13) ?
    C26 C21 C22 C23 . . . . -1.02(19) ?
    C2 C21 C22 C23 . . . . 177.18(12) ?
    C21 C22 C23 C24 . . . . 1.4(2) ?
    C22 C23 C24 C25 . . . . -0.6(2) ?
    C23 C24 C25 C26 . . . . -0.6(2) ?
    C22 C21 C26 C25 . . . . -0.2(2) ?
    C2 C21 C26 C25 . . . . -178.35(13) ?
    C24 C25 C26 C21 . . . . 1.0(2) ?
data_global
_journal_date_recd_electronic     2011-04-05
_journal_date_accepted     2011-04-18
_journal_name_full     'Acta Crystallographica, Section E'
_journal_year     2011
_journal_volume     67
_journal_issue      5
_journal_page_first     o1199
_journal_page_last     o1199
_journal_paper_category     QO
_journal_coeditor_code     LD2009
_publ_contact_author_name     'Dr Richard Betz'
_publ_contact_author_address
;
Department of Chemistry
Nelson Mandela Metropolitan University
Summerstrand Campus (South)
University Way
Summerstrand
PO Box 77000
Port Elizabeth
6031
South Africa
;
_publ_contact_author_email     'richard.betz@webmail.co.za'
_publ_contact_author_fax     '+27-41-504-4236'
_publ_contact_author_phone     '+27-41-504-4285'
_publ_section_title
;
2-Chloro-1,2-diphenylethanone (desyl chloride)
;
loop_
    _publ_author_name
    _publ_author_address
    'Betz, Richard'
;
Nelson Mandela Metropolitan University
Summerstrand Campus
Department of Chemistry
University Way
Summerstrand
PO Box 77000
Port Elizabeth 6031
South Africa
;
    'McCleland, Cedric'
;
Nelson Mandela Metropolitan University
Summerstrand Campus
Department of Chemistry
University Way
Summerstrand
PO Box 77000
Port Elizabeth 6031
South Africa
;
    'Hosten, Eric'
;
Nelson Mandela Metropolitan University
Summerstrand Campus
Department of Chemistry
University Way
Summerstrand
PO Box 77000
Port Elizabeth 6031
South Africa
;
