# Supplementary material for: 2-Chloro-1,2-diphenyl­ethanone (desyl chloride)
Source: Acta Crystallogr Sect E Struct Rep Online. 2011 Apr 22;67(Pt 5):o1199. doi: 10.1107/S1600536811014541 (PMC3089139; doi:10.1107/S1600536811014541)
Supplement: Supplementary file 3 [file e-67-o1199-Isup3.hkl]

# 
# h,k,l, Fc-squared, Fo-squared, sigma(Fo-squared) and status flag 
# 
data_I
_shelx_title ' ba050_s in P2(1)/c' 
_shelx_refln_list_code          4 
_shelx_F_calc_maximum      104.04 
_exptl_crystal_F_000       480.00 
_reflns_d_resolution_high  0.7503 
 
loop_ 
 _symmetry_equiv_pos_as_xyz 
 'x, y, z' 
 '-x, y+1/2, -z+1/2' 
 '-x, -y, -z' 
 'x, -y-1/2, z-1/2' 
 
_cell_length_a    12.6233 
_cell_length_b     5.8227 
_cell_length_c    15.6745 
_cell_angle_alpha  90.000 
_cell_angle_beta   97.317 
_cell_angle_gamma  90.000 
 
_shelx_F_squared_multiplier     1.000 
 
loop_ 
 _refln_index_h 
 _refln_index_k 
 _refln_index_l 
 _refln_F_squared_calc 
 _refln_F_squared_meas 
 _refln_F_squared_sigma 
 _refln_observed_status 
   2   0   0      310.10      299.85     52.64 o 
   3   0   0    10391.51     9660.11     32.74 o 
   4   0   0     7272.17     7020.67     27.02 o 
   5   0   0     1473.13     1379.74      8.68 o 
   6   0   0      126.58      109.01      1.71 o 
   7   0   0     1007.27     1015.55      8.86 o 
   8   0   0       71.17       59.93      1.40 o 
   9   0   0      338.93      335.62      9.46 o 
  10   0   0        3.32        2.50      0.77 o 
  11   0   0      148.45      137.38      5.80 o 
  12   0   0      183.97      177.26      2.81 o 
  13   0   0       20.47       21.39      1.46 o 
  14   0   0       19.40       19.38      1.49 o 
  15   0   0        9.86        7.83      1.16 o 
  16   0   0      141.53      162.17      3.33 o 
   1   1   0       88.61       83.70      3.98 o 
   2   1   0     1221.48     1262.94     10.11 o 
   3   1   0     2224.04     2288.99     16.58 o 
   4   1   0       12.58       12.24      0.35 o 
   5   1   0       39.18       37.02      0.46 o 
   6   1   0      436.91      463.53      6.36 o 
   7   1   0      998.60     1110.40      8.64 o 
   8   1   0      131.21      131.76      1.36 o 
   9   1   0       37.07       33.76      0.91 o 
  10   1   0      363.43      348.81      3.52 o 
  11   1   0       48.34       42.44      1.13 o 
  12   1   0        0.26       -0.56      0.56 o 
  13   1   0       65.05       63.76      1.39 o 
  14   1   0        3.65        3.99      0.72 o 
  15   1   0        8.36        8.00      1.02 o 
  16   1   0        0.52        0.18      0.93 o 
   0   2   0      295.21      290.90      2.31 o 
   1   2   0     1022.08      996.21      7.59 o 
   2   2   0     1078.35     1163.77      9.32 o 
   3   2   0      797.23      785.25      4.97 o 
   4   2   0      196.46      167.76      1.36 o 
   5   2   0      352.34      439.07      4.30 o 
   6   2   0       26.11       26.10      0.43 o 
   7   2   0      134.59      117.81      2.73 o 
   8   2   0      117.06       98.01      1.04 o 
   9   2   0      114.72      104.97      1.50 o 
  10   2   0      264.69      251.69      2.33 o 
  11   2   0        3.25        1.95      0.55 o 
  12   2   0      140.54      137.28      1.75 o 
  13   2   0       16.08       13.05      1.00 o 
  14   2   0       10.92       11.39      1.04 o 
  15   2   0        2.60        2.22      0.89 o 
  16   2   0       47.85       38.28      1.66 o 
   1   3   0      966.52      992.24     10.70 o 
   2   3   0      336.87      318.96      2.62 o 
   3   3   0      754.29      822.75      6.59 o 
   4   3   0      127.42      147.68      1.40 o 
   5   3   0      502.24      503.83      4.25 o 
   6   3   0      538.99      567.78      6.06 o 
   7   3   0       30.35       34.43      0.71 o 
   8   3   0      321.24      344.81      4.00 o 
   9   3   0       37.67       35.93      1.12 o 
  10   3   0      130.43      132.11      2.75 o 
  11   3   0        0.56        0.99      0.66 o 
  12   3   0      132.92      131.03      2.16 o 
  13   3   0       32.65       38.01      1.49 o 
  14   3   0       25.09       29.36      1.48 o 
  15   3   0       25.38       23.48      1.46 o 
   0   4   0       45.50       41.17      1.02 o 
   1   4   0       95.34      101.06      1.14 o 
   2   4   0        3.51        3.40      0.23 o 
   3   4   0       18.83       22.06      0.59 o 
   4   4   0       72.58       75.84      0.85 o 
   5   4   0        6.93        5.82      0.30 o 
   6   4   0        2.50        1.34      0.59 o 
   7   4   0       62.82       60.59      1.03 o 
   8   4   0      982.37      932.69     13.46 o 
   9   4   0      154.22      134.16      1.82 o 
  10   4   0        2.52        1.59      0.65 o 
  11   4   0      111.56      105.24      3.66 o 
  12   4   0        0.25        0.85      0.91 o 
  13   4   0        3.00        0.87      1.00 o 
  14   4   0        3.99        3.06      1.15 o 
   1   5   0      155.48      155.10      2.07 o 
   2   5   0      477.03      484.23      3.81 o 
   3   5   0       26.40       28.08      0.83 o 
   4   5   0       15.42       16.80      0.85 o 
   5   5   0       31.11       31.87      1.01 o 
   6   5   0       28.31       31.52      1.10 o 
   7   5   0       98.18      101.11      2.33 o 
   8   5   0        3.60        4.96      0.86 o 
   9   5   0       25.52       20.21      1.38 o 
  10   5   0        3.99        4.16      1.04 o 
  11   5   0        4.83        4.73      1.00 o 
  12   5   0        1.46        2.45      1.61 o 
   0   6   0       43.60       40.56      1.44 o 
   1   6   0        2.91        3.09      0.58 o 
   2   6   0       18.27       14.74      1.31 o 
   3   6   0      223.12      216.06      2.19 o 
   4   6   0        3.76        2.71      0.71 o 
   5   6   0       98.50      103.43      1.84 o 
   6   6   0       10.47        9.92      0.92 o 
   7   6   0        9.91        9.55      1.21 o 
   8   6   0        0.21        0.36      0.80 o 
   9   6   0       11.74       11.87      1.12 o 
  10   6   0        0.16       -0.89      0.89 o 
   1   7   0        1.69        1.79      1.04 o 
   2   7   0        0.26       -0.08      1.06 o 
   3   7   0        6.42        7.34      1.36 o 
   4   7   0        6.14        5.80      1.41 o 
   5   7   0       14.12       13.05      1.75 o 
   6   7   0       49.01       57.61      2.88 o 
 -16   1   1       41.90       47.52      1.83 o 
 -15   1   1       49.08       49.10      1.69 o 
 -14   1   1       76.83       80.37      1.58 o 
 -13   1   1       19.46       18.05      1.03 o 
 -12   1   1      178.89      184.81      3.15 o 
 -11   1   1       62.21       57.06      1.23 o 
 -10   1   1      562.11      528.00      4.00 o 
  -9   1   1      565.85      533.62      3.47 o 
  -8   1   1      417.58      426.95      5.31 o 
  -7   1   1       81.68       72.43      0.83 o 
  -6   1   1       16.49       23.57      0.46 o 
  -5   1   1       99.48      121.01      0.76 o 
  -4   1   1      108.19      145.56      1.09 o 
  -3   1   1      877.90      928.76      6.58 o 
  -2   1   1     3270.45     3223.21     35.38 o 
  -1   1   1     2394.42     2249.39     69.27 o 
   0   1   1     9230.42     7193.27     26.55 o 
   1   1   1     2417.61     2333.70     46.96 o 
   2   1   1     1834.21     1904.94     18.71 o 
   3   1   1     2310.88     2375.74     15.56 o 
   4   1   1     5246.37     5259.40     18.96 o 
   5   1   1      110.52      144.79      1.05 o 
   6   1   1      110.02      120.75      1.17 o 
   7   1   1      771.59      826.87      6.49 o 
   8   1   1      265.64      239.82      2.34 o 
   9   1   1      113.60      102.52      1.21 o 
  10   1   1       91.01       90.02      1.41 o 
  11   1   1      103.55       99.78      1.52 o 
  12   1   1       71.68       67.51      1.37 o 
  13   1   1        0.01       -0.59      0.59 o 
  14   1   1        4.60        1.44      0.66 o 
  15   1   1        8.82        9.48      1.06 o 
  16   1   1      107.11      111.19      2.43 o 
 -16   2   1        4.99        4.35      1.00 o 
 -15   2   1       10.27       10.27      1.08 o 
 -14   2   1        0.32        0.48      0.79 o 
 -13   2   1       14.72       14.51      1.04 o 
 -12   2   1        8.88        6.58      0.66 o 
 -11   2   1      188.47      176.02      1.85 o 
 -10   2   1      207.45      198.59      2.11 o 
  -9   2   1        0.27        0.28      0.44 o 
  -8   2   1       39.79       40.65      0.79 o 
  -7   2   1       35.69       25.94      0.54 o 
  -6   2   1       37.92       47.19      0.65 o 
  -5   2   1        0.41        1.16      0.16 o 
  -4   2   1     1121.59     1217.88      8.91 o 
  -3   2   1     1079.79     1162.13      8.83 o 
  -2   2   1        7.82        2.80      0.38 o 
  -1   2   1      736.92      708.65      4.66 o 
   0   2   1       24.32       23.74      0.40 o 
   1   2   1      489.13      514.84      4.45 o 
   2   2   1     1420.48     1387.71      9.39 o 
   3   2   1     1167.14     1204.59      7.84 o 
   4   2   1      265.73      308.99      2.06 o 
   5   2   1      361.89      393.39      3.99 o 
   6   2   1      420.60      457.70      3.99 o 
   7   2   1       74.61       80.94      0.76 o 
   8   2   1       54.48       54.44      0.86 o 
   9   2   1      124.59      137.95      1.62 o 
  10   2   1      167.42      168.64      1.70 o 
  11   2   1        6.21        4.81      0.60 o 
  12   2   1        8.61        6.48      0.81 o 
  13   2   1        0.03       -0.31      0.71 o 
  14   2   1      103.01      105.89      2.19 o 
  15   2   1        0.09       -0.74      0.84 o 
  16   2   1        4.36        6.74      1.30 o 
 -15   3   1        0.66       -0.31      0.80 o 
 -14   3   1        1.94        1.90      1.02 o 
 -13   3   1        0.79        0.52      0.74 o 
 -12   3   1        7.87        6.27      0.84 o 
 -11   3   1       36.59       35.75      2.36 o 
 -10   3   1        0.29        0.54      0.51 o 
  -9   3   1       18.13       12.98      0.83 o 
  -8   3   1      213.64      196.99      1.55 o 
  -7   3   1       31.57       30.77      0.74 o 
  -6   3   1      125.69      119.80      0.91 o 
  -5   3   1      329.87      335.82      3.36 o 
  -4   3   1        2.41        0.10      0.17 o 
  -3   3   1       60.43       48.27      0.59 o 
  -2   3   1      924.68     1007.98     11.55 o 
  -1   3   1      182.69      181.92      1.38 o 
   0   3   1      907.85      907.76      7.99 o 
   1   3   1      508.78      545.57      3.90 o 
   2   3   1        0.46        0.12      0.27 o 
   3   3   1      109.34      119.29      1.00 o 
   4   3   1      137.34      133.05      0.69 o 
   5   3   1      126.64      126.10      1.05 o 
   6   3   1       37.69       41.15      0.79 o 
   7   3   1        0.05        0.17      0.35 o 
   8   3   1      314.81      292.37      3.76 o 
   9   3   1        0.94        1.17      0.59 o 
  10   3   1       20.22       22.37      0.97 o 
  11   3   1       52.91       49.03      1.41 o 
  12   3   1       61.42       61.38      1.65 o 
  13   3   1        1.94        2.23      0.80 o 
  14   3   1       16.92       21.45      1.40 o 
  15   3   1        0.93        1.81      0.91 o 
 -14   4   1        3.44        1.80      1.13 o 
 -13   4   1       34.51       41.42      2.00 o 
 -12   4   1        9.35        7.75      1.71 o 
 -11   4   1        0.00        0.18      0.86 o 
 -10   4   1        3.34        3.54      0.69 o 
  -9   4   1        3.80        3.92      0.61 o 
  -8   4   1      205.49      205.90      3.29 o 
  -7   4   1       28.91       33.24      0.79 o 
  -6   4   1       44.62       38.99      0.68 o 
  -5   4   1       45.46       38.72      0.67 o 
  -4   4   1        2.25        2.04      0.30 o 
  -3   4   1       42.28       43.57      0.69 o 
  -2   4   1      137.98      121.42      0.97 o 
  -1   4   1        2.59        2.08      0.23 o 
   0   4   1        1.96        1.78      0.20 o 
   1   4   1       36.31       29.47      0.63 o 
   2   4   1       45.65       46.68      0.83 o 
   3   4   1       46.24       38.34      0.82 o 
   4   4   1       10.71       10.03      0.50 o 
   5   4   1       54.34       54.20      0.65 o 
   6   4   1      191.84      199.38      2.59 o 
   7   4   1      149.42      160.49      1.71 o 
   8   4   1       24.22       32.19      1.08 o 
   9   4   1       33.63       34.48      1.19 o 
  10   4   1       44.17       45.14      1.74 o 
  11   4   1       32.82       31.64      1.30 o 
  12   4   1        0.04       -0.29      0.88 o 
  13   4   1       15.90       15.06      1.40 o 
  14   4   1       36.04       42.32      2.08 o 
 -12   5   1       18.16       20.37      2.49 o 
 -11   5   1        0.38       -0.26      0.85 o 
 -10   5   1        4.54        4.22      1.91 o 
  -9   5   1       13.42        8.14      1.36 o 
  -8   5   1       20.36       20.57      1.15 o 
  -7   5   1       12.52       12.00      0.85 o 
  -6   5   1        0.04       -0.53      0.53 o 
  -5   5   1       15.73       17.62      0.80 o 
  -4   5   1      174.10      189.68      2.54 o 
  -3   5   1      313.82      293.61      4.30 o 
  -2   5   1        7.22        5.05      0.65 o 
  -1   5   1      382.22      398.87      3.58 o 
   0   5   1        1.57        0.60      0.37 o 
   1   5   1       16.29       11.98      0.88 o 
   2   5   1      257.31      254.41      1.92 o 
   3   5   1        0.79        2.24      0.32 o 
   4   5   1        8.76        6.41      0.74 o 
   5   5   1        0.01       -0.48      0.48 o 
   6   5   1        0.92       -0.24      0.59 o 
   7   5   1       33.87       31.86      1.29 o 
   8   5   1       60.40       49.09      1.58 o 
   9   5   1       14.76       13.32      1.18 o 
  10   5   1       17.07       14.45      1.48 o 
  11   5   1       10.03        6.17      1.66 o 
  12   5   1       15.44       14.53      1.36 o 
 -10   6   1        7.68        6.56      1.05 o 
  -9   6   1       23.82       24.00      1.53 o 
  -8   6   1       21.06       22.23      1.44 o 
  -7   6   1       40.26       39.34      1.52 o 
  -6   6   1       76.22       89.02      2.45 o 
  -5   6   1      115.83      127.45      4.52 o 
  -4   6   1       33.73       31.94      1.78 o 
  -3   6   1        0.28        1.13      0.61 o 
  -2   6   1       69.23       74.10      1.34 o 
  -1   6   1        0.08       -0.50      0.73 o 
   0   6   1       42.12       38.99      1.05 o 
   1   6   1       12.26       10.41      0.74 o 
   2   6   1        0.98       -0.50      0.50 o 
   3   6   1        7.07        5.94      0.63 o 
   4   6   1      147.78      150.66      3.35 o 
   5   6   1        4.74        6.02      0.76 o 
   6   6   1       11.35       19.60      1.24 o 
   7   6   1        1.63        1.33      0.78 o 
   8   6   1        2.46        2.23      0.84 o 
   9   6   1        0.76        1.26      0.86 o 
  10   6   1       25.34       32.32      1.64 o 
  -6   7   1        2.40        2.81      1.43 o 
  -5   7   1        0.18        0.24      1.22 o 
  -4   7   1       10.60       12.41      1.54 o 
  -3   7   1       13.66       16.77      1.79 o 
  -2   7   1        0.06        0.25      0.68 o 
  -1   7   1        1.93        3.12      0.75 o 
   0   7   1        0.07       -0.47      0.97 o 
   1   7   1       14.53       16.57      1.82 o 
   2   7   1       16.14       18.29      1.87 o 
   3   7   1        0.13        1.59      1.22 o 
   4   7   1       70.98       64.45      2.75 o 
   5   7   1        7.08        5.96      1.51 o 
   6   7   1        0.78        1.84      1.51 o 
 -16   0   2       18.08       19.39      1.68 o 
 -15   0   2       78.59       81.78      2.85 o 
 -14   0   2      107.71      107.12      2.61 o 
 -13   0   2       40.74       42.18      1.67 o 
 -12   0   2       13.54        8.96      1.04 o 
 -11   0   2      629.32      625.58     12.79 o 
 -10   0   2     1085.60     1108.27     28.88 o 
  -9   0   2       97.28       81.72      1.69 o 
  -8   0   2      420.06      452.00      5.75 o 
  -7   0   2      100.91       71.59      1.28 o 
  -6   0   2     1799.08     1812.16     11.12 o 
  -5   0   2     3381.48     3366.90     39.22 o 
  -4   0   2      325.20      397.36      4.42 o 
  -3   0   2     8218.83     7820.24     84.86 o 
  -2   0   2      393.51      370.54     21.29 o 
  -1   0   2     4147.12      866.92    860.85 o 
   0   0   2        6.79       -0.02      0.08 o 
   1   0   2      187.02      138.88     48.87 o 
   2   0   2      147.07      152.58      0.78 o 
   3   0   2      821.40      801.20      4.21 o 
   4   0   2      448.76      424.91      1.66 o 
   5   0   2     1178.80     1123.06      7.45 o 
   6   0   2      112.59      113.97      2.08 o 
   7   0   2     2512.13     2605.60     39.40 o 
   8   0   2      829.54      842.56     22.17 o 
   9   0   2        0.58        0.27      0.55 o 
  10   0   2      399.34      374.04      5.87 o 
  11   0   2     1252.92     1251.23     40.85 o 
  12   0   2       38.48       38.05      1.66 o 
  13   0   2       17.38       14.53      2.04 o 
  14   0   2        9.86        9.38      1.24 o 
  15   0   2        8.04        6.37      1.20 o 
  16   0   2       31.81       37.40      2.83 o 
 -16   1   2        6.97       10.21      1.12 o 
 -15   1   2        5.53        4.81      0.80 o 
 -14   1   2        0.02       -0.59      0.59 o 
 -13   1   2       10.21        7.92      0.73 o 
 -12   1   2       12.56        7.70      0.70 o 
 -11   1   2       34.52       27.95      1.00 o 
 -10   1   2      841.60      855.60     12.97 o 
  -9   1   2       67.27       66.34      1.48 o 
  -8   1   2       41.02       36.29      0.89 o 
  -7   1   2      484.00      493.68      2.42 o 
  -6   1   2      946.59      964.16      4.93 o 
  -5   1   2     2348.83     2414.15     14.44 o 
  -4   1   2      527.46      523.05      4.49 o 
  -3   1   2     3949.15     3916.93     36.11 o 
  -2   1   2     1227.36     1208.26      8.12 o 
  -1   1   2      387.73      382.71      5.45 o 
   0   1   2     2650.56     2500.63    110.49 o 
   1   1   2     3815.72     3863.44     37.14 o 
   2   1   2      245.15      235.38      0.99 o 
   3   1   2      177.83      191.54      1.08 o 
   4   1   2     1868.50     1943.61      6.95 o 
   5   1   2        4.17        2.70      0.20 o 
   6   1   2      580.88      597.39      2.58 o 
   7   1   2      144.18      137.17      1.03 o 
   8   1   2        2.39        1.94      0.37 o 
   9   1   2        9.34        9.96      0.68 o 
  10   1   2      151.01      151.16      2.74 o 
  11   1   2       47.67       45.64      1.23 o 
  12   1   2      137.95      139.99      1.86 o 
  13   1   2        0.01       -0.21      0.61 o 
  14   1   2        9.45        6.03      0.94 o 
  15   1   2       23.16       20.56      1.39 o 
  16   1   2        3.79        2.45      0.96 o 
 -16   2   2        0.58        0.18      0.84 o 
 -15   2   2       49.15       50.79      1.77 o 
 -14   2   2       40.95       39.94      1.57 o 
 -13   2   2       14.36       11.01      0.97 o 
 -12   2   2       15.50       20.91      0.97 o 
 -11   2   2      238.02      233.29      2.91 o 
 -10   2   2      128.25      130.82      2.46 o 
  -9   2   2      246.05      250.74      1.84 o 
  -8   2   2      911.89      949.39      4.03 o 
  -7   2   2      749.15      722.17      2.50 o 
  -6   2   2      170.85      186.24      1.04 o 
  -5   2   2     1752.67     1892.92     11.21 o 
  -4   2   2       90.34       77.92      0.74 o 
  -3   2   2     1529.87     1506.91     11.46 o 
  -2   2   2       19.24       15.22      0.29 o 
  -1   2   2      770.13      764.55      8.13 o 
   0   2   2      656.02      628.52      6.25 o 
   1   2   2     2565.19     2610.27     28.68 o 
   2   2   2      149.80      150.13      1.50 o 
   3   2   2      382.32      374.72      2.78 o 
   4   2   2     2574.07     2712.86     18.36 o 
   5   2   2       23.40       34.82      0.51 o 
   6   2   2      123.19      140.31      1.32 o 
   7   2   2      113.44      125.57      0.72 o 
   8   2   2      185.26      175.00      1.72 o 
   9   2   2       79.56       71.16      1.02 o 
  10   2   2       85.56       81.33      1.55 o 
  11   2   2       41.32       33.52      0.94 o 
  12   2   2       21.60       23.16      1.25 o 
  13   2   2       48.86       40.24      1.53 o 
  14   2   2        3.80        3.87      0.90 o 
  15   2   2        0.64        1.02      0.86 o 
 -15   3   2       14.91       13.30      1.14 o 
 -14   3   2        5.86        5.36      0.92 o 
 -13   3   2       38.82       43.13      1.53 o 
 -12   3   2        4.92        3.96      0.95 o 
 -11   3   2        1.63       -0.15      0.54 o 
 -10   3   2       12.04       12.01      0.74 o 
  -9   3   2       98.14       94.59      1.04 o 
  -8   3   2       28.36       31.18      0.69 o 
  -7   3   2       56.28       55.34      0.78 o 
  -6   3   2      175.24      173.67      1.13 o 
  -5   3   2      190.52      162.57      0.86 o 
  -4   3   2      183.38      197.09      9.16 o 
  -3   3   2      624.74      694.73      4.63 o 
  -2   3   2       94.18      137.34      1.62 o 
  -1   3   2      413.48      386.97      3.42 o 
   0   3   2      180.06      203.26      2.27 o 
   1   3   2       58.82       77.86      0.90 o 
   2   3   2       10.08        4.25      0.25 o 
   4   3   2      281.30      314.16      2.19 o 
   5   3   2        6.09        7.94      0.38 o 
   6   3   2       43.52       36.15      0.63 o 
   7   3   2       97.52       98.26      1.61 o 
   8   3   2        1.73       -0.12      0.44 o 
   9   3   2        0.03        0.13      0.48 o 
  10   3   2       26.80       28.21      1.03 o 
  11   3   2       52.18       55.49      1.33 o 
  12   3   2        2.19        1.10      0.73 o 
  13   3   2        3.06        1.58      0.80 o 
  14   3   2       63.45       72.37      1.95 o 
  15   3   2        0.00        0.06      0.86 o 
 -14   4   2        3.47        1.39      1.10 o 
 -13   4   2       13.46       10.46      1.93 o 
 -12   4   2        7.24        6.73      1.10 o 
 -11   4   2       42.56       38.00      1.43 o 
 -10   4   2        8.93        7.30      0.81 o 
  -9   4   2        8.88        6.02      0.62 o 
  -8   4   2       49.38       46.84      1.12 o 
  -7   4   2        9.77        8.57      0.49 o 
  -6   4   2        1.06        0.39      0.28 o 
  -5   4   2       26.30       25.22      0.65 o 
  -4   4   2        0.85        1.21      0.31 o 
  -3   4   2       95.90       90.75      0.87 o 
  -2   4   2      429.22      440.85      4.67 o 
  -1   4   2       80.85       84.98      1.43 o 
   0   4   2       17.73       13.40      0.63 o 
   1   4   2        7.60        7.27      0.48 o 
   2   4   2      870.75      896.95      6.23 o 
   3   4   2      483.51      503.95      6.95 o 
   4   4   2       21.70       17.69      0.48 o 
   5   4   2       27.62       27.76      0.89 o 
   6   4   2       20.84       13.03      0.56 o 
   7   4   2      132.81      124.60      1.63 o 
   8   4   2        0.42        0.19      0.93 o 
   9   4   2       59.48       55.90      2.15 o 
  10   4   2       15.91       13.81      0.98 o 
  11   4   2        0.00        0.03      0.68 o 
  12   4   2        0.24       -0.81      0.88 o 
  13   4   2        8.32        7.39      1.22 o 
 -12   5   2        1.59        2.55      1.01 o 
 -11   5   2        5.51        7.50      1.09 o 
 -10   5   2        0.10       -0.63      0.69 o 
  -9   5   2        4.91        6.27      0.82 o 
  -8   5   2       99.08       92.89      2.30 o 
  -7   5   2       13.26       12.83      0.91 o 
  -6   5   2       16.22       15.62      0.97 o 
  -5   5   2        4.67        6.09      0.59 o 
  -4   5   2      101.19       94.96      1.47 o 
  -3   5   2       44.50       43.50      1.02 o 
  -2   5   2      593.02      605.58      5.45 o 
  -1   5   2       96.59       96.69      1.79 o 
   0   5   2       38.74       36.55      0.77 o 
   1   5   2      154.83      152.53      2.22 o 
   2   5   2        4.50        4.28      0.62 o 
   3   5   2       46.58       43.40      2.39 o 
   4   5   2      100.33       91.38      1.56 o 
   5   5   2       87.57       85.05      1.63 o 
   6   5   2        0.04        0.11      0.50 o 
   7   5   2        0.69        0.57      0.65 o 
   8   5   2       19.66       21.13      1.32 o 
   9   5   2      112.85      113.70      2.26 o 
  10   5   2        4.82        9.54      1.77 o 
  11   5   2        1.73        0.20      0.91 o 
  12   5   2       24.15       28.90      2.10 o 
 -10   6   2        0.42        0.34      0.90 o 
  -9   6   2        0.01       -0.14      0.87 o 
  -8   6   2       35.13       35.28      1.58 o 
  -7   6   2       15.47       14.09      1.22 o 
  -6   6   2        7.55        8.03      0.96 o 
  -5   6   2       25.97       28.75      2.60 o 
  -4   6   2       42.22       40.14      1.22 o 
  -3   6   2       22.39       15.85      0.97 o 
  -2   6   2       30.19       30.03      1.09 o 
  -1   6   2        2.71        3.12      0.59 o 
   0   6   2       49.22       49.41      1.11 o 
   1   6   2        3.96        5.33      0.56 o 
   2   6   2      130.66      123.77      1.38 o 
   3   6   2       53.70       55.42      1.59 o 
   4   6   2       59.97       54.91      1.85 o 
   5   6   2        2.02        3.78      0.70 o 
   6   6   2       40.13       43.62      1.37 o 
   7   6   2        0.55        0.02      0.72 o 
   8   6   2        0.96        0.15      0.76 o 
   9   6   2        2.16        3.38      0.92 o 
  10   6   2        2.00        1.22      1.59 o 
  -6   7   2       15.08       12.59      1.74 o 
  -5   7   2       27.86       41.46      2.37 o 
  -4   7   2        2.93        2.97      0.84 o 
  -3   7   2        4.57        5.19      0.84 o 
  -2   7   2        6.53       11.81      1.02 o 
  -1   7   2       19.91       22.23      1.84 o 
   0   7   2        0.04        0.71      1.10 o 
   1   7   2       10.03       11.23      1.45 o 
   2   7   2        1.32        3.15      1.25 o 
   3   7   2        2.40        0.94      1.25 o 
   4   7   2        8.81        8.63      1.58 o 
   5   7   2        4.55        6.22      1.58 o 
   6   7   2        1.85        4.22      1.56 o 
 -16   1   3        5.10        4.15      1.01 o 
 -15   1   3       69.63       74.51      1.67 o 
 -14   1   3       31.23       29.21      1.20 o 
 -13   1   3        0.18        0.54      0.58 o 
 -12   1   3       19.24       14.79      0.87 o 
 -11   1   3      256.81      242.20      4.82 o 
 -10   1   3      634.47      659.19     11.31 o 
  -9   1   3      153.62      158.75      1.46 o 
  -8   1   3     1601.57     1617.92     14.84 o 
  -7   1   3     2137.80     2134.92     11.35 o 
  -6   1   3     1101.60     1180.09      8.64 o 
  -5   1   3     2438.01     2590.10     11.44 o 
  -4   1   3     2071.91     2026.00      8.68 o 
  -3   1   3     4903.08     4769.29     33.90 o 
  -2   1   3      480.22      487.92      3.65 o 
  -1   1   3     3534.47     3510.04     23.53 o 
   0   1   3       12.53       21.72      0.30 o 
   1   1   3    10825.20    10536.96    135.93 o 
   2   1   3       22.54       17.79      1.08 o 
   3   1   3      143.97      125.76      1.59 o 
   4   1   3     2226.56     2207.92      9.57 o 
   5   1   3      464.95      446.47      2.35 o 
   6   1   3      162.09      162.27      0.95 o 
   7   1   3      107.30      103.46      1.02 o 
   8   1   3      798.90      793.03      6.65 o 
   9   1   3      197.97      195.22      1.98 o 
  10   1   3       84.12       79.46      1.91 o 
  11   1   3      981.80      990.15     21.11 o 
  12   1   3       16.78       13.47      0.84 o 
  13   1   3        0.03       -0.60      0.60 o 
  14   1   3       43.21       41.12      2.13 o 
  15   1   3       37.19       40.40      1.79 o 
  16   1   3       12.56       11.47      1.17 o 
 -16   2   3       43.22       43.79      1.73 o 
 -15   2   3        0.72        0.61      0.81 o 
 -14   2   3        6.96        7.35      0.94 o 
 -13   2   3       60.40       62.58      1.68 o 
 -12   2   3        6.04        8.78      0.61 o 
 -11   2   3       36.76       30.74      0.99 o 
 -10   2   3       91.02       84.02      1.27 o 
  -9   2   3      351.55      329.55      1.97 o 
  -8   2   3      115.05      121.92      0.95 o 
  -7   2   3      134.89      143.64      1.58 o 
  -6   2   3       12.75       16.17      0.42 o 
  -5   2   3      146.21      145.38      1.69 o 
  -4   2   3     1452.50     1547.02     11.94 o 
  -3   2   3      173.58      180.74      1.44 o 
  -2   2   3     1272.38     1324.32     10.79 o 
  -1   2   3       15.68        9.89      0.24 o 
   0   2   3      549.25      574.23      6.42 o 
   1   2   3      511.87      561.01      4.66 o 
   2   2   3      246.46      250.36      2.28 o 
   3   2   3        6.74       17.53      0.35 o 
   4   2   3        2.12        1.57      0.26 o 
   5   2   3     1013.12     1130.22     13.59 o 
   6   2   3        9.93       16.55      0.39 o 
   7   2   3      129.58      128.52      1.18 o 
   8   2   3        3.86        4.99      0.32 o 
   9   2   3      100.42      109.60      1.47 o 
  10   2   3       54.32       59.19      1.05 o 
  11   2   3       54.24       57.02      1.31 o 
  12   2   3       34.19       29.98      1.34 o 
  13   2   3        2.05        3.14      0.84 o 
  14   2   3       25.91       27.05      1.46 o 
  15   2   3        5.99        7.96      1.05 o 
 -15   3   3       26.39       25.25      2.18 o 
 -14   3   3        1.40       -0.36      0.77 o 
 -13   3   3       30.03       33.08      1.76 o 
 -12   3   3        2.65        2.84      0.65 o 
 -11   3   3       93.82       93.03      1.51 o 
 -10   3   3       49.70       47.96      1.14 o 
  -9   3   3        2.40        2.17      0.42 o 
  -8   3   3       63.40       63.73      0.83 o 
  -7   3   3      605.35      588.13      3.31 o 
  -6   3   3        3.21        1.54      0.29 o 
  -5   3   3      131.33      142.00      1.25 o 
  -4   3   3        1.61        1.16      0.26 o 
  -3   3   3       48.07       53.72      1.05 o 
  -2   3   3        0.21        0.00      0.20 o 
  -1   3   3       64.48       66.35      0.95 o 
   0   3   3      279.50      267.48      1.51 o 
   1   3   3        7.86        5.49      0.28 o 
   2   3   3       85.01       87.83      1.22 o 
   3   3   3      812.55      834.04      7.72 o 
   4   3   3       55.29       53.95      0.55 o 
   5   3   3       66.09       58.26      0.73 o 
   6   3   3        0.49        1.22      0.35 o 
   7   3   3      143.43      143.44      1.28 o 
   8   3   3       16.57       20.42      0.97 o 
   9   3   3      135.57      118.81      2.76 o 
  10   3   3        9.14        7.38      0.68 o 
  11   3   3        0.82       -0.19      0.58 o 
  12   3   3       60.37       59.79      1.64 o 
  13   3   3        2.21        2.11      0.82 o 
  14   3   3        0.83        0.14      0.84 o 
 -14   4   3        8.92       10.67      2.01 o 
 -13   4   3      106.40      117.04      4.00 o 
 -12   4   3        4.54        2.10      0.81 o 
 -11   4   3        4.47        4.81      0.81 o 
 -10   4   3       23.36       25.57      1.22 o 
  -9   4   3       38.85       42.04      1.52 o 
  -8   4   3       80.06       73.97      1.25 o 
  -7   4   3      125.20      127.94      1.10 o 
  -6   4   3      197.60      202.58      2.68 o 
  -5   4   3      551.92      571.65      4.01 o 
  -4   4   3      321.23      300.42      2.88 o 
  -3   4   3        0.72        0.33      0.29 o 
  -2   4   3      567.08      558.03      3.95 o 
  -1   4   3      825.19      812.04      7.28 o 
   0   4   3       72.85       60.74      1.78 o 
   1   4   3      343.22      345.50      2.05 o 
   2   4   3       38.28       46.50      1.15 o 
   3   4   3      190.41      166.84      1.04 o 
   4   4   3       13.42       12.71      0.49 o 
   5   4   3        4.42        2.12      0.31 o 
   6   4   3       88.02       79.89      1.13 o 
   7   4   3        0.01       -0.42      0.42 o 
   8   4   3        0.44        2.91      0.61 o 
   9   4   3      134.17      148.90      3.18 o 
  10   4   3        0.35       -0.60      0.67 o 
  11   4   3        2.04        1.50      0.73 o 
  12   4   3        2.01        1.42      0.96 o 
  13   4   3       14.28       14.57      1.38 o 
 -12   5   3        0.04        0.11      1.00 o 
 -11   5   3        3.82        5.30      1.03 o 
 -10   5   3       10.13        8.18      0.90 o 
  -9   5   3       32.91       32.11      1.50 o 
  -8   5   3        1.60        0.20      0.67 o 
  -7   5   3       19.83       17.39      0.92 o 
  -6   5   3        0.83        0.05      0.50 o 
  -5   5   3       42.60       41.89      1.56 o 
  -4   5   3        0.57        0.27      0.49 o 
  -3   5   3        1.02        1.67      0.51 o 
  -2   5   3       59.26       56.49      0.99 o 
  -1   5   3      223.11      214.07      1.43 o 
   0   5   3       25.47       27.47      0.79 o 
   1   5   3       11.82       12.98      1.46 o 
   2   5   3      217.64      233.93      2.22 o 
   3   5   3      244.37      230.05      3.12 o 
   4   5   3       66.88       61.91      2.36 o 
   5   5   3        1.47        4.11      0.51 o 
   6   5   3        9.86        8.07      0.64 o 
   7   5   3       41.87       45.70      1.19 o 
   8   5   3      111.62      110.83      3.59 o 
   9   5   3       15.75       14.21      1.29 o 
  10   5   3       13.31        8.88      1.12 o 
  11   5   3        3.44        4.09      1.00 o 
  12   5   3       15.08       22.00      2.68 o 
 -10   6   3        1.60        1.38      0.99 o 
  -9   6   3        5.96        3.99      0.99 o 
  -8   6   3       13.50       15.54      3.32 o 
  -7   6   3        1.43        0.56      0.88 o 
  -6   6   3        9.22        7.48      0.95 o 
  -5   6   3        0.01       -0.06      0.72 o 
  -4   6   3       34.86       31.46      1.46 o 
  -3   6   3       96.13       92.02      1.53 o 
  -2   6   3        2.45        1.13      0.59 o 
  -1   6   3      132.90      139.00      1.85 o 
   0   6   3        2.86        2.67      0.55 o 
   1   6   3       60.07       62.23      2.52 o 
   2   6   3       56.69       62.02      1.85 o 
   3   6   3        9.24        8.32      1.04 o 
   4   6   3        3.15        2.97      0.91 o 
   5   6   3       23.07       22.74      1.58 o 
   6   6   3       15.45       17.44      1.51 o 
   7   6   3        3.52        4.16      1.58 o 
   8   6   3        0.70        0.11      1.43 o 
   9   6   3        0.91        0.58      1.51 o 
  -6   7   3       32.40       32.12      1.97 o 
  -5   7   3        3.13        4.00      0.92 o 
  -4   7   3        3.05        4.77      0.90 o 
  -3   7   3        7.88        5.79      0.88 o 
  -2   7   3        0.52        0.23      1.12 o 
  -1   7   3        1.62        3.87      1.23 o 
   0   7   3        1.26        2.36      1.22 o 
   1   7   3        5.92        6.11      1.38 o 
   2   7   3        3.85        4.61      1.38 o 
   3   7   3        0.79       -0.67      1.20 o 
   4   7   3        0.00        0.19      1.28 o 
   5   7   3        3.44        5.18      1.51 o 
   6   7   3        1.39        2.31      1.53 o 
 -16   0   4        5.71        1.41      1.09 o 
 -15   0   4      169.70      195.21      5.14 o 
 -14   0   4       13.93       12.81      1.23 o 
 -13   0   4        3.85        3.33      0.90 o 
 -12   0   4       13.95        8.91      1.03 o 
 -11   0   4       81.15       87.45      3.44 o 
 -10   0   4      279.38      291.80      8.31 o 
  -9   0   4        2.54        3.99      0.47 o 
  -8   0   4      193.88      186.48      3.23 o 
  -7   0   4      935.75      967.55      6.32 o 
  -6   0   4     4483.07     4708.45     25.75 o 
  -5   0   4      370.67      418.56      5.31 o 
  -4   0   4     4107.38     4044.05     29.55 o 
  -3   0   4     3560.93     3601.00     43.01 o 
  -2   0   4     1720.38     1826.36     20.80 o 
  -1   0   4      492.22      500.02      4.35 o 
   0   0   4     1957.97     2061.74     23.56 o 
   2   0   4     2396.40     2623.41     22.85 o 
   3   0   4        0.07        4.42      1.31 o 
   4   0   4      372.74      433.65      2.48 o 
   5   0   4      721.49      686.93      2.48 o 
   6   0   4      407.48      401.78      3.54 o 
   7   0   4       24.86       16.32      0.99 o 
   8   0   4       53.54       45.62      2.36 o 
   9   0   4       23.53       22.98      1.64 o 
  10   0   4      331.61      329.87      4.19 o 
  11   0   4      319.64      331.29      7.45 o 
  12   0   4      175.72      176.40      2.96 o 
  13   0   4       58.88       56.06      2.96 o 
  14   0   4      232.98      246.47      5.29 o 
  15   0   4       99.85      102.92      4.01 o 
 -16   1   4       58.30       64.17      1.98 o 
 -15   1   4        2.63        1.39      0.75 o 
 -14   1   4        0.51       -0.29      0.61 o 
 -13   1   4        0.95        1.04      0.59 o 
 -12   1   4      103.88      105.93      1.43 o 
 -11   1   4        8.36       10.77      0.90 o 
 -10   1   4      108.40      106.61      3.09 o 
  -9   1   4       14.80       14.63      0.68 o 
  -8   1   4       32.23       29.31      0.75 o 
  -7   1   4      454.96      476.78      5.17 o 
  -6   1   4     1485.30     1562.23      6.68 o 
  -5   1   4      357.14      379.02      2.37 o 
  -4   1   4      215.32      222.67      0.98 o 
  -3   1   4      171.56      189.97      1.59 o 
  -2   1   4       20.51       21.95      0.32 o 
  -1   1   4      196.57      197.62      1.29 o 
   0   1   4     6325.61     6351.93     66.22 o 
   1   1   4     4775.75     4800.89     25.53 o 
   2   1   4        2.72        2.14      0.17 o 
   3   1   4      355.07      365.30      2.06 o 
   4   1   4        4.93        6.07      0.28 o 
   5   1   4       26.27       28.25      1.30 o 
   6   1   4      437.68      464.39      3.49 o 
   7   1   4      713.68      756.65      8.87 o 
   8   1   4       24.98       28.39      0.75 o 
   9   1   4       11.39       10.25      0.56 o 
  10   1   4        0.21        1.12      0.55 o 
  11   1   4      570.44      606.22     12.12 o 
  12   1   4        0.76        0.29      0.62 o 
  13   1   4        0.98        1.29      0.80 o 
  14   1   4       18.06       20.22      1.37 o 
  15   1   4       37.34       40.60      1.68 o 
 -16   2   4        6.80        8.82      1.10 o 
 -15   2   4       41.85       37.12      1.72 o 
 -14   2   4        5.01        6.33      0.93 o 
 -13   2   4       18.02       18.30      1.02 o 
 -12   2   4       56.85       48.63      1.18 o 
 -11   2   4      134.02      135.26      1.63 o 
 -10   2   4       29.69       26.30      0.82 o 
  -9   2   4     1038.56     1012.67      8.46 o 
  -8   2   4        1.66        0.58      0.32 o 
  -7   2   4      777.64      768.21      9.60 o 
  -6   2   4      422.31      440.27      4.00 o 
  -5   2   4      127.47      128.29      0.74 o 
  -4   2   4       22.12       13.65      0.56 o 
  -3   2   4     1042.27     1056.61      8.25 o 
  -2   2   4       49.09       30.95      0.56 o 
  -1   2   4      381.68      428.67      3.87 o 
   0   2   4      231.62      201.68      1.90 o 
   1   2   4      683.99      681.75      9.40 o 
   2   2   4      830.46      846.08      3.64 o 
   3   2   4       10.66        7.43      0.30 o 
   4   2   4      813.92      803.52      6.17 o 
   5   2   4      538.41      519.56      7.10 o 
   6   2   4        0.01       -0.30      0.30 o 
   7   2   4       54.48       59.12      1.09 o 
   8   2   4      429.16      446.50      5.59 o 
   9   2   4      490.37      475.93      6.61 o 
  10   2   4      165.29      165.53      2.45 o 
  11   2   4      133.69      134.10      3.68 o 
  12   2   4      221.67      219.11      2.75 o 
  13   2   4       96.03       94.32      2.06 o 
  14   2   4        1.81        2.62      0.90 o 
  15   2   4       71.26       78.08      2.12 o 
 -15   3   4        0.01       -0.52      1.07 o 
 -14   3   4        1.71        0.76      0.82 o 
 -13   3   4       57.06       61.62      2.05 o 
 -12   3   4        1.25        1.58      0.62 o 
 -11   3   4       36.57       35.17      1.45 o 
 -10   3   4        0.24        0.54      0.42 o 
  -9   3   4      192.97      191.07      2.28 o 
  -8   3   4      428.80      445.61      4.22 o 
  -7   3   4      275.03      253.19      2.10 o 
  -6   3   4       36.18       31.97      0.52 o 
  -5   3   4      186.31      193.70      1.28 o 
  -4   3   4      124.93      125.03      0.94 o 
  -3   3   4      125.93      133.15      0.86 o 
  -2   3   4      726.06      810.09      6.00 o 
  -1   3   4      679.23      666.95      4.61 o 
   0   3   4      397.79      423.66      5.23 o 
   1   3   4      190.24      204.89      1.96 o 
   2   3   4     1247.67     1376.83      9.33 o 
   3   3   4      107.42      112.16      1.61 o 
   4   3   4       34.94       32.63      0.63 o 
   5   3   4      115.88      138.67      1.95 o 
   6   3   4       98.90       96.46      1.34 o 
   7   3   4      112.48      113.77      1.34 o 
   8   3   4       20.91       15.74      0.80 o 
   9   3   4        0.32        1.18      0.41 o 
  10   3   4       22.90       22.80      1.03 o 
  11   3   4        0.10       -0.66      0.66 o 
  12   3   4       19.24       20.31      1.21 o 
  13   3   4       20.66       25.21      1.41 o 
  14   3   4        0.68        1.56      0.87 o 
 -14   4   4        8.43        9.33      1.98 o 
 -13   4   4        1.35        1.42      1.06 o 
 -12   4   4       12.94       12.07      1.04 o 
 -11   4   4        2.87        2.49      0.78 o 
 -10   4   4       23.34       23.15      1.23 o 
  -9   4   4       46.40       47.22      1.68 o 
  -8   4   4        8.49        5.13      0.60 o 
  -7   4   4      490.81      454.37     17.17 o 
  -6   4   4      346.20      342.94      4.64 o 
  -5   4   4      113.03      112.14      1.22 o 
  -4   4   4       12.37       16.13      0.60 o 
  -3   4   4        1.61        2.09      0.33 o 
  -2   4   4       13.66        9.26      0.47 o 
  -1   4   4      114.73      123.42      1.88 o 
   0   4   4       20.85       27.87      0.87 o 
   1   4   4       14.39       15.00      0.50 o 
   2   4   4      334.70      342.53      2.75 o 
   3   4   4      172.77      162.51      1.48 o 
   4   4   4       67.57       72.03      0.66 o 
   5   4   4       85.14       88.50      1.41 o 
   6   4   4       27.38       26.24      1.23 o 
   7   4   4       38.51       36.77      0.94 o 
   8   4   4       66.51       68.26      1.65 o 
   9   4   4      281.31      264.03      3.10 o 
  10   4   4      103.07       92.25      1.78 o 
  11   4   4        0.97        0.06      0.71 o 
  12   4   4        1.11        1.28      0.98 o 
  13   4   4        1.00        0.85      1.04 o 
 -12   5   4        6.34        7.41      1.20 o 
 -11   5   4        0.15        0.59      0.90 o 
 -10   5   4       14.03       16.51      1.42 o 
  -9   5   4        0.12       -0.03      0.68 o 
  -8   5   4       66.73       59.52      1.54 o 
  -7   5   4        1.47        2.58      0.59 o 
  -6   5   4       12.80        9.69      0.73 o 
  -5   5   4        0.02       -0.02      0.49 o 
  -4   5   4      265.28      255.37      6.18 o 
  -3   5   4      172.30      155.89      1.74 o 
  -2   5   4        0.15        0.41      0.51 o 
  -1   5   4      447.74      461.46      6.07 o 
   0   5   4       19.81       14.88      1.14 o 
   1   5   4       20.05       13.96      2.58 o 
   2   5   4       45.32       47.41      1.56 o 
   3   5   4      598.68      581.20      5.53 o 
   4   5   4        7.68        5.87      0.93 o 
   5   5   4        4.16        6.09      0.55 o 
   6   5   4       14.77       13.53      0.84 o 
   7   5   4       16.58       17.04      1.40 o 
   8   5   4       58.88       60.46      1.73 o 
   9   5   4       74.65       83.32      2.08 o 
  10   5   4        0.01       -0.02      1.08 o 
  11   5   4        3.85        3.30      1.04 o 
 -10   6   4        3.00        2.97      1.05 o 
  -9   6   4        0.90        0.22      0.88 o 
  -8   6   4        8.24       12.67      1.17 o 
  -7   6   4        0.08       -0.67      0.86 o 
  -6   6   4        0.60        0.51      0.97 o 
  -5   6   4        1.59        1.52      0.74 o 
  -4   6   4        1.34        1.42      0.72 o 
  -3   6   4        0.07       -0.25      0.57 o 
  -2   6   4       51.78       47.51      1.21 o 
  -1   6   4      248.55      239.07      4.51 o 
   0   6   4        6.91        7.92      0.71 o 
   1   6   4       20.60       19.19      1.39 o 
   2   6   4       25.29       23.94      1.51 o 
   3   6   4        0.35        0.58      0.83 o 
   4   6   4        0.35        0.32      0.87 o 
   5   6   4        0.43       -0.38      0.93 o 
   6   6   4       23.89       25.08      1.68 o 
   7   6   4       29.65       29.73      2.50 o 
   8   6   4       21.15       27.80      2.60 o 
   9   6   4        3.97        5.30      1.79 o 
  -6   7   4        8.49        8.19      1.09 o 
  -5   7   4        1.61        1.89      0.89 o 
  -4   7   4        0.83        1.79      0.83 o 
  -3   7   4        1.86        0.50      1.22 o 
  -2   7   4       20.67       13.06      1.58 o 
  -1   7   4        4.34        6.89      1.43 o 
   0   7   4       14.53       16.68      2.08 o 
   1   7   4        9.20        8.16      1.48 o 
   2   7   4        5.95        8.59      1.56 o 
   3   7   4        6.02        4.68      1.48 o 
   4   7   4        1.28        0.47      1.32 o 
   5   7   4        0.08        0.65      1.48 o 
 -16   1   5        5.89        3.61      0.98 o 
 -15   1   5      131.12      127.23      2.05 o 
 -14   1   5       67.00       74.18      1.60 o 
 -13   1   5       11.16       11.46      0.80 o 
 -12   1   5       75.63       64.29      1.17 o 
 -11   1   5       12.16       16.59      0.85 o 
 -10   1   5       22.52       14.51      0.74 o 
  -9   1   5      514.24      500.78      4.60 o 
  -8   1   5       35.32       22.76      0.82 o 
  -7   1   5      369.07      358.53      2.88 o 
  -6   1   5      162.90      175.08      2.23 o 
  -5   1   5       63.75       61.79      0.80 o 
  -4   1   5      233.49      232.05      1.37 o 
  -3   1   5      921.60      905.96      5.38 o 
  -2   1   5        3.03        2.40      0.18 o 
  -1   1   5       90.95      101.11      0.61 o 
   0   1   5      316.03      280.98      1.38 o 
   1   1   5     2447.82     2473.91      8.28 o 
   2   1   5       80.05       64.36      0.55 o 
   3   1   5      300.21      320.90      2.04 o 
   4   1   5      740.24      705.55      5.05 o 
   5   1   5      881.60      860.99      5.47 o 
   6   1   5      320.76      370.76      2.05 o 
   7   1   5      102.31      111.39      1.27 o 
   8   1   5       55.08       54.36      0.91 o 
   9   1   5      213.61      208.38      3.17 o 
  10   1   5      182.27      188.68      2.93 o 
  11   1   5       10.47       10.99      0.78 o 
  12   1   5      170.87      169.55      3.88 o 
  13   1   5      164.89      170.25      2.60 o 
  14   1   5       10.36        9.59      1.03 o 
  15   1   5       24.54       27.37      1.55 o 
 -16   2   5       21.59       26.76      1.60 o 
 -15   2   5       20.47       20.62      1.41 o 
 -14   2   5       10.87        7.64      0.98 o 
 -13   2   5      123.45      126.23      3.01 o 
 -12   2   5       86.57       90.14      1.66 o 
 -11   2   5      159.24      142.52      2.42 o 
 -10   2   5        0.05        0.41      0.32 o 
  -9   2   5     1126.10     1136.10     15.19 o 
  -8   2   5       33.12       34.57      0.83 o 
  -7   2   5      101.95       97.59      1.09 o 
  -6   2   5      228.34      203.04      1.70 o 
  -5   2   5        2.00        1.32      0.23 o 
  -4   2   5      295.39      271.66      2.40 o 
  -3   2   5     1401.20     1544.28      8.73 o 
  -2   2   5      838.46      845.67      6.33 o 
  -1   2   5       60.80       36.40      0.48 o 
   0   2   5     1097.71     1179.20      6.56 o 
   1   2   5      154.16      185.74      1.62 o 
   2   2   5        9.05       11.91      0.76 o 
   3   2   5      780.98      831.81      3.77 o 
   4   2   5       14.07       16.96      0.63 o 
   5   2   5       40.32       33.16      0.69 o 
   6   2   5        0.03       -0.32      0.32 o 
   7   2   5       28.76       29.39      1.54 o 
   8   2   5       92.37       91.58      1.93 o 
   9   2   5        0.61       -0.26      0.50 o 
  10   2   5        1.41        2.46      0.58 o 
  11   2   5       16.74       12.82      0.96 o 
  12   2   5        1.44        0.79      0.77 o 
  13   2   5        8.07        9.20      1.00 o 
  14   2   5       18.88       11.79      1.12 o 
  15   2   5       33.27       41.01      1.79 o 
 -15   3   5       16.62       16.25      1.55 o 
 -14   3   5        3.23        3.07      1.62 o 
 -13   3   5        0.08        0.34      0.75 o 
 -12   3   5       24.33       24.96      1.12 o 
 -11   3   5      115.12      122.91      1.92 o 
 -10   3   5        4.43        5.55      0.53 o 
  -9   3   5        0.16        0.24      0.36 o 
  -8   3   5        0.03        0.99      0.39 o 
  -7   3   5      777.07      768.50      7.63 o 
  -6   3   5      347.88      343.22      3.26 o 
  -5   3   5       23.16       23.83      0.45 o 
  -4   3   5     1160.60     1187.63     11.39 o 
  -3   3   5       57.74       53.99      0.69 o 
  -2   3   5      143.21      123.44      1.05 o 
  -1   3   5      264.13      285.56      2.07 o 
   0   3   5       68.72       68.38      0.75 o 
   1   3   5      345.82      316.63      2.51 o 
   2   3   5       11.85       15.53      0.61 o 
   3   3   5      142.52      147.64      1.94 o 
   4   3   5       10.60        9.66      0.47 o 
   5   3   5       29.14       27.05      0.62 o 
   6   3   5        0.72       -0.33      0.33 o 
   7   3   5        2.42        2.85      0.42 o 
   8   3   5        6.77        6.00      0.88 o 
   9   3   5       26.91       22.25      1.30 o 
  10   3   5        0.01       -0.67      0.67 o 
  11   3   5        0.59       -0.40      0.71 o 
  12   3   5       30.31       24.45      1.33 o 
  13   3   5       19.28       18.64      1.27 o 
  14   3   5       17.60       13.44      1.19 o 
 -14   4   5        1.80        0.34      1.09 o 
 -13   4   5        5.64        4.72      1.15 o 
 -12   4   5      126.51      140.08      3.67 o 
 -11   4   5        1.81        2.56      0.77 o 
 -10   4   5       70.11       76.98      1.74 o 
  -9   4   5        8.37        8.65      0.85 o 
  -8   4   5       72.18       75.97      1.31 o 
  -7   4   5        8.95        7.13      0.63 o 
  -6   4   5       12.67       15.50      0.86 o 
  -5   4   5        2.98        2.36      0.40 o 
  -4   4   5      180.42      178.23      2.87 o 
  -3   4   5       89.28       80.45      0.88 o 
  -2   4   5        4.08        4.29      0.39 o 
  -1   4   5       53.44       49.78      0.63 o 
   0   4   5       49.05       42.54      2.46 o 
   1   4   5        9.67       11.36      0.47 o 
   2   4   5       51.23       54.49      0.99 o 
   3   4   5      123.42      139.52      2.73 o 
   4   4   5       57.50       46.92      0.84 o 
   5   4   5        2.06        3.69      0.40 o 
   6   4   5      113.82      115.54      1.34 o 
   7   4   5       78.45       78.89      1.22 o 
   8   4   5       18.96       24.09      0.89 o 
   9   4   5        8.24       11.30      0.88 o 
  10   4   5        4.05        3.70      0.78 o 
  11   4   5        1.30        1.49      0.80 o 
  12   4   5        5.07        4.77      1.11 o 
  13   4   5       25.29       28.75      1.85 o 
 -12   5   5       11.73       11.71      1.99 o 
 -11   5   5        3.00        2.84      1.02 o 
 -10   5   5        1.40        0.69      0.89 o 
  -9   5   5       18.22       20.46      1.21 o 
  -8   5   5        0.67        1.23      0.71 o 
  -7   5   5        0.47        0.78      0.57 o 
  -6   5   5        0.05        0.28      0.54 o 
  -5   5   5       23.89       19.02      1.02 o 
  -4   5   5        0.24        0.58      0.57 o 
  -3   5   5       55.07       54.33      1.85 o 
  -2   5   5      327.77      304.35      3.60 o 
  -1   5   5       43.42       41.05      1.60 o 
   0   5   5        0.44        0.18      0.74 o 
   1   5   5        0.15        0.29      0.75 o 
   2   5   5       31.27       30.51      1.49 o 
   3   5   5        0.39        0.87      0.80 o 
   4   5   5        0.00        0.35      0.82 o 
   5   5   5       14.47       14.77      3.01 o 
   6   5   5       55.42       60.22      1.30 o 
   7   5   5        0.47        1.19      0.59 o 
   8   5   5        5.95        6.27      0.91 o 
   9   5   5       29.31       25.43      1.52 o 
  10   5   5        3.82        3.68      1.03 o 
  11   5   5        0.25       -0.94      0.94 o 
 -10   6   5       56.32       69.60      2.26 o 
  -9   6   5       12.66       11.61      1.20 o 
  -8   6   5       16.54       19.90      1.49 o 
  -7   6   5        7.72        9.58      1.05 o 
  -6   6   5        0.05       -0.35      0.77 o 
  -5   6   5       27.66       30.39      2.96 o 
  -4   6   5        6.91        6.89      0.84 o 
  -3   6   5        9.38       12.44      0.89 o 
  -2   6   5       13.59        9.75      0.76 o 
  -1   6   5       46.59       52.68      2.97 o 
   0   6   5       24.70       20.36      1.47 o 
   1   6   5        8.27        6.74      1.03 o 
   2   6   5        5.94        8.50      1.08 o 
   3   6   5        1.52       -0.35      0.86 o 
   4   6   5        0.33        0.00      0.94 o 
   5   6   5        0.84        1.58      1.76 o 
   6   6   5        5.36        8.10      1.15 o 
   7   6   5       45.78       65.81      3.18 o 
   8   6   5       12.08       15.66      2.13 o 
   9   6   5       19.29       24.40      2.66 o 
  -5   7   5        0.09        0.80      0.86 o 
  -4   7   5        0.25        0.15      0.81 o 
  -3   7   5        0.02       -0.39      1.25 o 
  -2   7   5        0.55        0.24      1.25 o 
  -1   7   5        0.72       -0.11      1.22 o 
   0   7   5        4.91        4.35      1.48 o 
   1   7   5        1.59        3.01      1.40 o 
   2   7   5        0.08        0.24      1.27 o 
   3   7   5        4.22        2.32      1.40 o 
   4   7   5       58.47       67.63      3.23 o 
   5   7   5        6.99        6.27      1.71 o 
 -16   0   6       10.82       11.92      1.40 o 
 -15   0   6       98.12       97.24      2.66 o 
 -14   0   6      244.53      244.89      3.67 o 
 -13   0   6      146.68      141.09      2.79 o 
 -12   0   6       38.00       30.23      1.71 o 
 -11   0   6       65.49       74.53      1.31 o 
 -10   0   6      796.56      744.72      7.20 o 
  -9   0   6      119.15      124.04      3.07 o 
  -8   0   6        5.96       10.01      0.86 o 
  -7   0   6     1523.94     1526.09     24.36 o 
  -6   0   6      547.58      516.66      4.10 o 
  -5   0   6     2844.51     2966.55     12.49 o 
  -4   0   6     5247.59     5231.12     31.93 o 
  -3   0   6     1798.07     1798.14     13.23 o 
  -2   0   6       93.55       94.63      1.17 o 
  -1   0   6      661.76      735.31      7.31 o 
   0   0   6      492.82      445.57      5.08 o 
   1   0   6    10204.26    10601.80    100.55 o 
   2   0   6     1642.87     1666.96     15.17 o 
   3   0   6     1316.93     1417.01     12.24 o 
   4   0   6     1843.70     1948.93     18.15 o 
   5   0   6     2451.32     2485.38     36.81 o 
   6   0   6       71.44       60.51      1.41 o 
   7   0   6      284.26      287.30      6.74 o 
   8   0   6      532.60      553.05     12.22 o 
   9   0   6      225.55      227.48      4.65 o 
  10   0   6       60.89       63.05      1.31 o 
  11   0   6      583.71      591.50     26.82 o 
  12   0   6      659.53      652.69     39.80 o 
  13   0   6       15.85       16.15      1.40 o 
  14   0   6       14.51       17.51      2.18 o 
  15   0   6        1.77        0.49      1.58 o 
 -16   1   6        0.24        0.42      0.89 o 
 -15   1   6        2.25        3.45      0.78 o 
 -14   1   6        0.33        0.56      0.68 o 
 -13   1   6        0.06        0.82      0.62 o 
 -12   1   6       71.29       65.01      1.88 o 
 -11   1   6        3.15        0.83      0.44 o 
 -10   1   6        1.30       -0.40      0.40 o 
  -9   1   6      589.82      601.89      4.12 o 
  -8   1   6       24.22       27.57      0.85 o 
  -7   1   6       41.49       44.83      0.95 o 
  -6   1   6       11.51       10.42      1.02 o 
  -5   1   6      284.05      291.69      1.92 o 
  -4   1   6        1.50        2.20      0.24 o 
  -3   1   6      273.90      275.47      1.80 o 
  -2   1   6       89.44       95.46      0.68 o 
  -1   1   6       21.62       30.49      0.40 o 
   0   1   6       28.19       29.24      0.40 o 
   1   1   6      688.50      766.13      5.44 o 
   2   1   6      206.51      211.29      1.23 o 
   3   1   6        2.05        1.30      0.25 o 
   4   1   6      264.47      282.97      1.67 o 
   5   1   6      533.53      582.36      2.28 o 
   6   1   6       52.82       55.73      0.97 o 
   7   1   6       51.92       52.67      1.01 o 
   8   1   6      188.90      194.19      2.19 o 
   9   1   6       44.27       43.18      1.00 o 
  10   1   6       18.95       15.48      0.76 o 
  11   1   6        7.28        7.43      0.71 o 
  12   1   6       21.39       21.08      1.30 o 
  13   1   6       16.39       13.41      1.12 o 
  14   1   6        2.49        1.68      0.84 o 
  15   1   6        8.99        6.64      1.05 o 
 -16   2   6       15.40       15.10      1.52 o 
 -15   2   6       26.25       21.56      1.80 o 
 -14   2   6       50.29       54.82      1.73 o 
 -13   2   6        0.91        1.67      0.75 o 
 -12   2   6      144.73      128.53      1.71 o 
 -11   2   6       39.79       42.50      1.37 o 
 -10   2   6        2.95        2.41      0.47 o 
  -9   2   6      103.04      104.34      1.71 o 
  -8   2   6      269.46      265.51      3.31 o 
  -7   2   6      117.69      122.34      2.56 o 
  -6   2   6      701.21      674.79      6.53 o 
  -5   2   6        0.04        0.12      0.28 o 
  -4   2   6      727.76      762.96      3.58 o 
  -3   2   6      441.69      455.73      2.86 o 
  -2   2   6      331.09      299.60      1.54 o 
  -1   2   6       24.57       20.16      0.46 o 
   0   2   6     1396.46     1438.45      8.28 o 
   1   2   6        0.18        0.66      0.25 o 
   2   2   6      830.13      842.81      6.64 o 
   3   2   6        9.82       14.04      0.55 o 
   4   2   6      322.73      299.03      1.71 o 
   5   2   6      326.08      334.62      4.64 o 
   6   2   6      219.92      230.45      2.80 o 
   7   2   6        8.37        8.34      0.62 o 
   8   2   6        2.89        2.34      0.49 o 
   9   2   6       17.02       16.24      1.08 o 
  10   2   6       18.84       16.86      0.91 o 
  11   2   6        0.92        0.80      0.74 o 
  12   2   6        0.17        0.23      0.75 o 
  13   2   6       20.32       21.46      1.40 o 
  14   2   6        0.00       -0.24      0.85 o 
 -15   3   6       95.81       82.73      3.88 o 
 -14   3   6        7.96        3.38      1.64 o 
 -13   3   6        0.05        0.32      0.74 o 
 -12   3   6      350.11      351.29      7.77 o 
 -11   3   6      361.13      353.49      7.28 o 
 -10   3   6       25.14       26.65      0.88 o 
  -9   3   6      311.00      331.61      4.82 o 
  -8   3   6      385.70      383.53      3.92 o 
  -7   3   6        5.84        3.77      0.42 o 
  -6   3   6       23.72       23.57      0.65 o 
  -5   3   6      301.09      282.84      2.85 o 
  -4   3   6       10.56        4.82      0.35 o 
  -3   3   6      127.86      139.34      1.60 o 
  -2   3   6      286.24      308.20      1.41 o 
  -1   3   6       34.97       58.77      0.66 o 
   0   3   6      417.35      399.82      3.94 o 
   1   3   6       21.08       23.82      0.66 o 
   2   3   6      249.33      229.16      1.67 o 
   3   3   6       99.74      103.70      0.97 o 
   4   3   6      200.78      184.88      1.25 o 
   5   3   6       18.95       17.60      0.75 o 
   6   3   6      353.61      375.30      5.51 o 
   7   3   6      349.77      368.58      5.19 o 
   8   3   6        3.54        3.60      0.52 o 
   9   3   6      216.44      223.27      7.31 o 
  10   3   6      148.43      153.63      2.24 o 
  11   3   6        2.26        2.98      0.78 o 
  12   3   6        0.59        0.01      0.74 o 
  13   3   6       46.98       48.34      1.75 o 
  14   3   6        5.30        3.18      1.24 o 
 -14   4   6       21.50       17.02      2.79 o 
 -13   4   6        2.14        2.81      1.12 o 
 -12   4   6        4.16        4.85      1.12 o 
 -11   4   6        4.92        6.12      0.88 o 
 -10   4   6        0.10        0.73      0.75 o 
  -9   4   6      110.65      108.08      1.94 o 
  -8   4   6       75.85       65.14      1.31 o 
  -7   4   6       98.73      102.85      1.79 o 
  -6   4   6      128.30      128.25      2.07 o 
  -5   4   6       21.27       22.72      0.59 o 
  -4   4   6        9.04        5.20      0.38 o 
  -3   4   6       41.34       34.49      0.68 o 
  -2   4   6      111.16      121.21      0.86 o 
  -1   4   6        6.30        5.56      0.33 o 
   0   4   6        0.70        0.94      0.29 o 
   1   4   6       73.81       74.79      1.15 o 
   2   4   6      145.61      151.85      2.23 o 
   3   4   6      474.15      490.66      3.87 o 
   4   4   6      559.33      575.49      3.79 o 
   5   4   6        3.14        1.57      0.78 o 
   6   4   6        9.02        9.16      0.65 o 
   7   4   6        0.35       -0.14      0.47 o 
   8   4   6        0.94        0.98      0.53 o 
   9   4   6       51.87       51.01      1.46 o 
  10   4   6       26.84       28.97      1.32 o 
  11   4   6        6.81        4.94      0.91 o 
  12   4   6       11.19        9.98      1.28 o 
 -12   5   6       45.99       50.57      2.20 o 
 -11   5   6        1.25        1.81      1.00 o 
 -10   5   6        4.06        6.16      1.08 o 
  -9   5   6       45.77       43.75      1.72 o 
  -8   5   6       27.08       30.06      1.29 o 
  -7   5   6        9.11       10.52      0.93 o 
  -6   5   6      118.71      126.54      3.32 o 
  -5   5   6       37.99       36.16      1.18 o 
  -4   5   6       34.80       31.55      1.10 o 
  -3   5   6       18.73       11.19      0.80 o 
  -2   5   6       68.76       64.35      2.02 o 
  -1   5   6      168.02      184.99      4.24 o 
   0   5   6       45.28       46.83      1.44 o 
   1   5   6        2.39        2.88      0.86 o 
   2   5   6        0.10        0.91      0.83 o 
   3   5   6       25.79       31.10      1.85 o 
   4   5   6       20.95       22.13      0.83 o 
   5   5   6        6.79        7.13      0.64 o 
   6   5   6        5.93        8.10      0.69 o 
   7   5   6       13.00       15.63      0.93 o 
   8   5   6        0.62        1.41      0.97 o 
   9   5   6        2.98        2.75      0.98 o 
  10   5   6       59.56       59.00      2.49 o 
  11   5   6        0.54       -1.09      1.59 o 
  -9   6   6        0.62        0.07      0.94 o 
  -8   6   6        4.37        3.85      1.00 o 
  -7   6   6       35.97       32.38      2.11 o 
  -6   6   6        1.70        1.16      0.81 o 
  -5   6   6        3.97        2.17      0.82 o 
  -4   6   6        0.60        0.58      1.10 o 
  -3   6   6        0.02        1.16      0.71 o 
  -2   6   6      134.17      124.55      2.36 o 
  -1   6   6       10.96       13.01      0.89 o 
   0   6   6        4.56        4.50      1.06 o 
   1   6   6       18.04       16.92      1.34 o 
   2   6   6        0.22        0.06      0.90 o 
   3   6   6        1.54        0.31      0.88 o 
   4   6   6        7.02        4.01      1.02 o 
   5   6   6       29.35       26.81      1.70 o 
   6   6   6       34.67       37.38      2.68 o 
   7   6   6        0.70        0.96      1.51 o 
   8   6   6        0.27        0.45      1.46 o 
  -5   7   6        0.18        0.62      0.86 o 
  -4   7   6       58.74       73.84      3.04 o 
  -3   7   6        0.03       -0.05      1.30 o 
  -2   7   6       19.05       20.13      2.26 o 
  -1   7   6       24.71       31.08      2.37 o 
   0   7   6       16.64       19.04      2.23 o 
   1   7   6        2.36        1.33      1.45 o 
   2   7   6       11.72       12.07      1.84 o 
   3   7   6        0.32       -0.57      1.33 o 
   4   7   6        0.22       -0.41      1.48 o 
 -16   1   7        4.34        2.97      0.95 o 
 -15   1   7        9.63        6.68      0.87 o 
 -14   1   7      265.94      275.56      2.79 o 
 -13   1   7       51.02       49.40      1.39 o 
 -12   1   7       90.89       84.89      1.45 o 
 -11   1   7       51.73       57.28      1.09 o 
 -10   1   7      224.11      226.29      1.86 o 
  -9   1   7      330.69      322.06      2.64 o 
  -8   1   7        7.57        9.22      0.61 o 
  -7   1   7      729.47      712.70      4.45 o 
  -6   1   7     1007.11      996.95      6.62 o 
  -5   1   7     1199.51     1337.51     12.14 o 
  -4   1   7      148.95      153.76      1.16 o 
  -3   1   7      597.95      598.71      4.65 o 
  -2   1   7     1992.36     2040.22     12.75 o 
  -1   1   7      749.97      805.95      7.46 o 
   0   1   7      274.86      242.95      1.35 o 
   1   1   7       84.89      102.18      0.77 o 
   2   1   7     4423.46     4704.68     31.28 o 
   3   1   7       81.23       81.02      1.24 o 
   4   1   7      292.35      265.94      1.40 o 
   5   1   7     1240.42     1269.84     12.73 o 
   6   1   7       21.64       21.14      0.77 o 
   7   1   7       18.27       15.54      0.76 o 
   8   1   7      205.94      204.77      1.95 o 
   9   1   7      115.02      117.40      2.31 o 
  10   1   7       19.35       21.74      0.85 o 
  11   1   7       29.03       27.28      1.10 o 
  12   1   7      242.94      250.08      6.34 o 
  13   1   7        4.35        4.16      0.89 o 
  14   1   7        4.46        4.65      0.97 o 
 -15   2   7       44.32       47.61      1.70 o 
 -14   2   7       42.28       36.47      2.72 o 
 -13   2   7       27.41       26.80      1.17 o 
 -12   2   7        3.50        3.19      0.58 o 
 -11   2   7      136.67      144.90      1.91 o 
 -10   2   7      138.79      136.19      1.56 o 
  -9   2   7       56.90       52.41      1.06 o 
  -8   2   7      948.48      923.27      9.24 o 
  -7   2   7       58.59       54.39      1.03 o 
  -6   2   7        5.35        5.89      0.49 o 
  -5   2   7      116.09      117.43      1.08 o 
  -4   2   7        3.86        2.82      0.27 o 
  -3   2   7       17.66       12.73      0.41 o 
  -2   2   7      619.40      639.34     21.49 o 
  -1   2   7      761.71      771.26      7.48 o 
   0   2   7      317.74      397.58      3.50 o 
   1   2   7      222.42      228.38      3.00 o 
   2   2   7      285.29      292.78      1.88 o 
   3   2   7      152.85      144.06      1.24 o 
   4   2   7      503.75      479.02      3.20 o 
   5   2   7      141.37      148.34      2.16 o 
   6   2   7      226.62      245.06      2.63 o 
   7   2   7      260.36      268.77      3.41 o 
   8   2   7      593.87      614.13      9.16 o 
   9   2   7        8.03        6.63      0.67 o 
  10   2   7      108.68      117.35      2.65 o 
  11   2   7      150.43      158.17      2.38 o 
  12   2   7        2.02        1.87      1.18 o 
  13   2   7        9.85        9.16      1.01 o 
  14   2   7        1.12        0.71      0.89 o 
 -15   3   7        7.17        9.49      1.97 o 
 -14   3   7       21.03       15.02      1.46 o 
 -13   3   7       19.39       17.17      3.31 o 
 -12   3   7        2.12        2.78      0.73 o 
 -11   3   7        0.02       -0.60      0.60 o 
 -10   3   7       13.29       13.34      0.75 o 
  -9   3   7        9.98       11.59      0.62 o 
  -8   3   7        8.72        5.84      0.48 o 
  -7   3   7      243.15      236.80      3.75 o 
  -6   3   7      447.64      428.94      6.13 o 
  -5   3   7        0.15       -0.13      0.22 o 
  -4   3   7      186.31      210.35      2.68 o 
  -3   3   7        7.19        5.46      0.41 o 
  -2   3   7       56.01       50.92      0.80 o 
  -1   3   7       31.26       26.86      0.92 o 
   0   3   7       83.35       91.57      0.91 o 
   1   3   7      827.69      806.08      6.12 o 
   2   3   7       36.07       30.15      0.67 o 
   3   3   7      130.40      130.59      1.40 o 
   4   3   7      655.79      671.71      6.38 o 
   5   3   7      194.20      179.11      1.52 o 
   6   3   7      230.86      223.78      2.31 o 
   7   3   7       34.42       33.76      1.23 o 
   8   3   7       25.73       24.12      0.99 o 
   9   3   7        6.31        7.08      0.85 o 
  10   3   7      130.74      121.75      2.12 o 
  11   3   7       13.23       14.35      1.07 o 
  12   3   7        1.59        2.30      0.85 o 
  13   3   7       37.81       39.54      1.63 o 
 -13   4   7       60.26       58.37      2.22 o 
 -12   4   7      126.93      137.71      4.44 o 
 -11   4   7       61.76       54.82      1.67 o 
 -10   4   7        0.91        1.83      0.79 o 
  -9   4   7       67.79       76.38      1.78 o 
  -8   4   7      276.21      274.41      2.59 o 
  -7   4   7      137.10      124.04      1.69 o 
  -6   4   7        9.22       12.04      0.81 o 
  -5   4   7      450.24      455.19      4.49 o 
  -4   4   7      168.02      164.67      1.24 o 
  -3   4   7       10.83        6.73      0.40 o 
  -2   4   7        0.01       -0.29      0.29 o 
  -1   4   7      113.87      111.82      1.11 o 
   0   4   7      131.86      130.06      1.56 o 
   1   4   7       11.84       10.64      0.46 o 
   2   4   7       43.23       43.32      0.88 o 
   3   4   7       61.03       54.05      0.77 o 
   4   4   7      167.70      167.31      1.56 o 
   5   4   7        6.81        4.18      0.58 o 
   6   4   7        2.91        3.79      0.56 o 
   7   4   7       67.63       68.46      1.52 o 
   8   4   7       24.52       25.84      1.45 o 
   9   4   7        7.33        7.43      0.84 o 
  10   4   7      172.90      195.73      4.47 o 
  11   4   7       15.58       15.37      1.11 o 
  12   4   7       11.78       12.20      1.66 o 
 -12   5   7       34.52       34.43      1.96 o 
 -11   5   7        4.92        3.81      1.10 o 
 -10   5   7        0.19        0.00      0.90 o 
  -9   5   7        0.33       -0.81      1.00 o 
  -8   5   7       36.30       36.16      2.61 o 
  -7   5   7        0.26        0.31      0.68 o 
  -6   5   7       13.69       13.42      0.92 o 
  -5   5   7        0.22       -0.16      0.60 o 
  -4   5   7        1.54        0.22      0.57 o 
  -3   5   7       68.78       68.58      1.37 o 
  -2   5   7       12.69        8.40      0.70 o 
  -1   5   7        2.28        1.39      0.53 o 
   0   5   7        8.66        7.40      0.68 o 
   1   5   7        4.57        5.27      0.98 o 
   2   5   7       14.10       11.63      1.14 o 
   3   5   7        8.19        9.18      0.71 o 
   4   5   7       77.18       72.90      1.25 o 
   5   5   7       48.75       47.36      1.17 o 
   6   5   7       23.08       22.25      1.04 o 
   7   5   7        1.14        1.30      0.77 o 
   8   5   7       21.71       24.52      1.44 o 
   9   5   7       90.12      101.70      3.14 o 
  10   5   7       22.61       16.79      1.54 o 
  -9   6   7        4.91        5.74      1.13 o 
  -8   6   7        0.21       -0.36      0.89 o 
  -7   6   7       18.92       15.36      1.31 o 
  -6   6   7        0.02       -0.65      0.80 o 
  -5   6   7        0.32       -0.31      0.76 o 
  -4   6   7       12.51       16.70      1.82 o 
  -3   6   7       61.81       55.41      2.95 o 
  -2   6   7       26.95       27.74      1.30 o 
  -1   6   7        3.38        2.96      0.68 o 
   0   6   7      147.68      154.44      6.40 o 
   1   6   7        0.87        2.18      1.02 o 
   2   6   7        0.41        0.38      0.92 o 
   3   6   7       28.65       33.64      1.76 o 
   4   6   7        0.05        1.38      1.47 o 
   5   6   7       38.80       39.13      1.88 o 
   6   6   7        0.32        1.04      1.48 o 
   7   6   7       18.45       25.05      2.44 o 
   8   6   7        5.65        8.29      1.93 o 
  -4   7   7        6.24        6.95      1.59 o 
  -3   7   7        4.13        5.04      1.54 o 
  -2   7   7        2.90        3.30      1.49 o 
  -1   7   7       21.74       18.70      2.11 o 
   0   7   7        8.17        8.77      1.74 o 
   1   7   7       13.66       16.86      2.03 o 
   2   7   7        0.86       -0.67      1.40 o 
   3   7   7        4.64        5.05      1.62 o 
 -16   0   8       39.99       40.94      2.11 o 
 -15   0   8        6.74        4.37      1.15 o 
 -14   0   8      197.74      205.64      3.52 o 
 -13   0   8       10.13       12.60      1.22 o 
 -12   0   8        4.21        3.59      0.70 o 
 -11   0   8      149.66      132.46      3.61 o 
 -10   0   8       25.90       29.11      1.40 o 
  -9   0   8       56.87       55.76      1.83 o 
  -8   0   8        2.61        2.26      0.67 o 
  -7   0   8        2.64        1.13      0.61 o 
  -6   0   8      116.53       89.79      1.71 o 
  -5   0   8     1516.19     1620.72      7.60 o 
  -4   0   8      450.90      439.43      7.18 o 
  -3   0   8      641.99      570.82     15.95 o 
  -2   0   8      123.17      108.06      1.28 o 
  -1   0   8       29.05       29.66      0.78 o 
   0   0   8      147.68      172.97      3.56 o 
   2   0   8     2120.02     2262.32     23.02 o 
   3   0   8       52.03       64.76     14.20 o 
   4   0   8       35.02       24.37      1.07 o 
   5   0   8        5.46       12.41      0.96 o 
   6   0   8     1015.73     1024.80     21.70 o 
   7   0   8        8.53        9.38      0.89 o 
   8   0   8      181.67      180.28      6.64 o 
   9   0   8       46.17       47.35      2.50 o 
  10   0   8        0.31       -0.51      0.76 o 
  11   0   8      230.55      230.73      6.86 o 
  12   0   8      111.79      116.24      5.69 o 
  13   0   8       23.67       28.66      2.65 o 
  14   0   8       43.30       39.22      3.02 o 
 -16   1   8        1.06        3.92      1.02 o 
 -15   1   8       26.12       34.92      1.40 o 
 -14   1   8        7.39        9.49      0.92 o 
 -13   1   8        2.22        1.96      0.79 o 
 -12   1   8        5.41        5.81      0.62 o 
 -11   1   8       53.59       57.35      1.16 o 
 -10   1   8        7.11        6.50      0.62 o 
  -9   1   8       10.64        9.41      0.65 o 
  -8   1   8      170.86      171.63      3.97 o 
  -7   1   8       51.65       53.10      1.23 o 
  -6   1   8       46.26       46.00      0.93 o 
  -5   1   8      141.68      139.86      1.37 o 
  -4   1   8      706.39      769.28      6.26 o 
  -3   1   8        1.64        1.27      0.35 o 
  -2   1   8      128.27      127.78      0.96 o 
  -1   1   8      738.90      815.07      5.60 o 
   0   1   8      471.40      524.16      2.89 o 
   1   1   8     1033.34     1095.95      7.49 o 
   2   1   8     2411.17     2564.01     16.94 o 
   3   1   8       95.17       93.00      0.87 o 
   4   1   8        0.29       -0.31      0.31 o 
   5   1   8       12.51        9.89      0.60 o 
   6   1   8        7.02        5.48      0.53 o 
   7   1   8      105.82      110.56      1.42 o 
   8   1   8       83.24       92.28      1.83 o 
   9   1   8        2.53        1.00      0.54 o 
  10   1   8       10.67       12.89      0.75 o 
  11   1   8        3.72        4.19      0.82 o 
  12   1   8       73.48       77.46      1.97 o 
  13   1   8       14.02       12.73      1.12 o 
  14   1   8       33.92       36.36      1.68 o 
 -15   2   8       15.03       21.02      1.56 o 
 -14   2   8      211.49      214.68      4.44 o 
 -13   2   8       73.36       70.94      1.76 o 
 -12   2   8        8.36        9.42      1.07 o 
 -11   2   8       30.56       37.07      1.01 o 
 -10   2   8      385.13      393.39      4.95 o 
  -9   2   8        1.87        1.35      0.47 o 
  -8   2   8        9.97        7.79      0.65 o 
  -7   2   8       25.77       23.11      0.92 o 
  -6   2   8      765.34      734.47      6.42 o 
  -5   2   8        8.54        8.94      0.52 o 
  -4   2   8        4.17        2.71      0.33 o 
  -3   2   8      163.38      148.44      0.95 o 
  -2   2   8      666.38      683.00      4.15 o 
  -1   2   8        9.51       11.42      0.43 o 
   0   2   8       43.31       33.41      0.73 o 
   1   2   8       15.11       11.70      0.60 o 
   2   2   8      924.15      918.20      7.19 o 
   3   2   8       13.51       10.34      0.56 o 
   4   2   8       78.03       72.71      1.08 o 
   5   2   8      765.64      758.16      5.01 o 
   6   2   8      220.70      203.46      2.33 o 
   7   2   8       94.48       92.25      1.27 o 
   8   2   8       34.73       35.48      1.11 o 
   9   2   8      112.60      109.15      1.63 o 
  10   2   8       56.70       52.15      1.32 o 
  11   2   8        2.79        1.75      0.80 o 
  12   2   8        2.49        1.75      0.83 o 
  13   2   8       45.05       49.28      1.77 o 
 -14   3   8       34.23       31.63      1.99 o 
 -13   3   8        9.96        7.63      1.20 o 
 -12   3   8       12.49        9.12      1.48 o 
 -11   3   8       14.48       14.32      0.87 o 
 -10   3   8       10.03        9.15      0.67 o 
  -9   3   8      122.21      116.12      1.98 o 
  -8   3   8      554.14      555.04      7.48 o 
  -7   3   8       91.60       94.44      1.36 o 
  -6   3   8      284.45      267.29      2.69 o 
  -5   3   8      213.09      214.44      1.40 o 
  -4   3   8      400.75      395.55      2.19 o 
  -3   3   8        7.94        6.86      0.47 o 
  -2   3   8        1.08        1.91      0.37 o 
  -1   3   8      151.93      157.20      1.28 o 
   0   3   8       61.60       54.46      1.10 o 
   1   3   8       11.07       13.78      1.03 o 
   2   3   8        2.64        3.29      0.39 o 
   3   3   8       23.30       19.01      0.70 o 
   4   3   8        7.37        6.77      0.50 o 
   5   3   8      129.68      131.58      1.44 o 
   6   3   8      167.20      158.68      1.96 o 
   7   3   8       39.16       32.54      1.23 o 
   8   3   8      265.88      261.80      2.70 o 
   9   3   8       10.16        9.59      0.89 o 
  10   3   8       29.51       23.42      1.30 o 
  11   3   8       88.98       97.21      2.06 o 
  12   3   8        5.33        6.44      0.96 o 
  13   3   8        0.24        0.68      0.88 o 
 -13   4   8        2.70        2.71      1.15 o 
 -12   4   8       19.60       20.08      1.71 o 
 -11   4   8       21.02       21.56      1.37 o 
 -10   4   8        0.23       -0.25      0.74 o 
  -9   4   8       13.57       11.59      0.98 o 
  -8   4   8        1.46        1.87      0.64 o 
  -7   4   8        4.00        3.79      0.64 o 
  -6   4   8       73.67       79.40      2.04 o 
  -5   4   8       36.58       38.10      1.09 o 
  -4   4   8        3.78        2.54      0.41 o 
  -3   4   8        0.73        0.79      0.35 o 
  -2   4   8       27.30       22.60      0.69 o 
  -1   4   8       46.47       47.78      0.77 o 
   0   4   8        2.01        0.97      0.33 o 
   1   4   8        6.60        5.58      0.49 o 
   2   4   8        0.13        0.09      0.33 o 
   3   4   8      554.64      578.46      8.23 o 
   4   4   8       40.01       36.98      1.01 o 
   5   4   8        1.98        1.79      0.53 o 
   6   4   8        8.65        6.87      0.77 o 
   7   4   8        1.59        2.01      1.06 o 
   8   4   8        0.22        0.65      0.69 o 
   9   4   8       73.65       76.28      1.77 o 
  10   4   8       18.48       11.59      1.03 o 
  11   4   8        0.60        0.63      0.83 o 
 -11   5   8        2.39        1.30      1.05 o 
 -10   5   8       29.43       22.51      1.60 o 
  -9   5   8       21.69       27.46      1.61 o 
  -8   5   8        2.03        2.67      0.93 o 
  -7   5   8      122.63      114.52      3.28 o 
  -6   5   8       38.97       52.86      1.86 o 
  -5   5   8        1.19        2.33      0.70 o 
  -4   5   8       14.92       14.18      0.99 o 
  -3   5   8       20.96       18.14      1.01 o 
  -2   5   8        1.81        4.42      0.66 o 
  -1   5   8       90.94       94.09      2.87 o 
   0   5   8       33.49       37.00      1.09 o 
   1   5   8       41.13       44.54      2.11 o 
   2   5   8       25.70       28.80      2.15 o 
   3   5   8        2.03        1.00      0.53 o 
   4   5   8       49.41       56.43      1.26 o 
   5   5   8        2.68        2.26      0.63 o 
   6   5   8       12.24       16.25      2.03 o 
   7   5   8        0.12       -0.26      0.78 o 
   8   5   8       24.66       33.15      1.63 o 
   9   5   8       56.16       59.38      2.05 o 
  10   5   8       79.51       89.32      3.98 o 
  -8   6   8        0.20        0.60      0.92 o 
  -7   6   8        1.58        4.05      0.98 o 
  -6   6   8       10.44       12.65      1.15 o 
  -5   6   8        3.24        2.75      0.87 o 
  -4   6   8       12.80       12.81      1.13 o 
  -3   6   8       10.74       11.72      0.99 o 
  -2   6   8       10.86       13.03      1.24 o 
  -1   6   8       44.59       43.49      2.52 o 
   0   6   8       16.58       15.52      1.87 o 
   1   6   8       16.87       14.15      1.82 o 
   2   6   8       16.38       16.52      1.92 o 
   3   6   8       21.08       20.63      1.63 o 
   4   6   8        0.07       -0.17      0.94 o 
   5   6   8        5.15        6.48      1.18 o 
   6   6   8        2.97        0.31      1.53 o 
   7   6   8        2.30        3.22      1.67 o 
  -3   7   8        0.99        1.45      1.45 o 
  -2   7   8        0.02        1.82      1.49 o 
  -1   7   8       41.52       34.34      2.65 o 
   0   7   8       35.40       38.57      2.79 o 
   1   7   8       13.68       15.45      2.06 o 
   2   7   8        5.15        3.46      1.64 o 
 -15   1   9        0.88        1.33      0.76 o 
 -14   1   9      153.19      152.53      2.53 o 
 -13   1   9      177.93      188.73      4.13 o 
 -12   1   9       25.56       27.02      1.01 o 
 -11   1   9      283.17      262.27      2.46 o 
 -10   1   9      110.44      122.43      1.66 o 
  -9   1   9       99.02       91.66      2.45 o 
  -8   1   9        2.03        0.97      0.58 o 
  -7   1   9      311.23      298.81      2.46 o 
  -6   1   9      695.52      621.94     33.79 o 
  -5   1   9       19.67       19.84      0.74 o 
  -4   1   9        5.42        4.37      0.44 o 
  -3   1   9     1190.91     1140.66     11.11 o 
  -2   1   9     1506.74     1529.39     17.08 o 
  -1   1   9       50.44       64.99      0.86 o 
   0   1   9      228.31      227.00      1.41 o 
   1   1   9      325.19      286.10      2.88 o 
   2   1   9      879.51      884.81      9.31 o 
   3   1   9      216.60      218.85      2.27 o 
   4   1   9      189.58      197.58      2.53 o 
   5   1   9      351.05      333.53      4.18 o 
   6   1   9      643.23      665.54      9.11 o 
   7   1   9       38.75       38.65      1.01 o 
   8   1   9       13.47        9.53      0.67 o 
   9   1   9       59.07       57.37      1.27 o 
  10   1   9       37.76       39.12      1.47 o 
  11   1   9        0.14       -0.32      0.77 o 
  12   1   9       12.22       11.47      1.07 o 
  13   1   9       28.73       28.18      1.54 o 
 -15   2   9       28.51       33.06      1.99 o 
 -14   2   9        0.13        1.08      0.86 o 
 -13   2   9       93.28       93.74      1.77 o 
 -12   2   9       54.31       53.92      1.26 o 
 -11   2   9       13.60       14.03      0.78 o 
 -10   2   9       14.86       12.10      0.70 o 
  -9   2   9       77.59       73.30      1.32 o 
  -8   2   9      601.51      610.86      5.19 o 
  -7   2   9       34.29       29.60      0.92 o 
  -6   2   9       52.13       52.07      1.03 o 
  -5   2   9        1.35        2.59      0.45 o 
  -4   2   9      152.13      164.40      2.03 o 
  -3   2   9      661.80      674.55      3.75 o 
  -2   2   9      179.79      196.28      1.07 o 
  -1   2   9      811.50      877.57      6.58 o 
   0   2   9       10.56        5.83      0.48 o 
   1   2   9        0.99       -0.36      0.36 o 
   2   2   9       66.83       67.48      1.04 o 
   3   2   9       53.97       57.30      1.00 o 
   4   2   9       50.62       40.81      0.97 o 
   5   2   9      233.35      233.13      2.30 o 
   6   2   9       48.43       39.53      3.99 o 
   7   2   9      138.24      121.17      1.87 o 
   8   2   9        0.01       -0.55      0.55 o 
   9   2   9       21.64       20.72      1.18 o 
  10   2   9        0.13       -0.46      0.73 o 
  11   2   9        5.63        7.97      0.96 o 
  12   2   9       11.73       12.56      1.10 o 
  13   2   9        0.00       -0.19      0.84 o 
 -14   3   9       38.25       43.22      2.19 o 
 -13   3   9        9.18        6.02      1.17 o 
 -12   3   9       14.57       14.58      1.32 o 
 -11   3   9       71.72       80.15      4.74 o 
 -10   3   9      368.05      380.57      5.54 o 
  -9   3   9        1.09        0.96      0.48 o 
  -8   3   9        3.08        1.70      0.48 o 
  -7   3   9        1.34        2.14      0.47 o 
  -6   3   9      402.02      400.81      2.90 o 
  -5   3   9      141.15      142.22      1.51 o 
  -4   3   9        6.99        4.39      0.51 o 
  -3   3   9      177.88      194.53      1.61 o 
  -2   3   9       19.49       19.72      0.73 o 
  -1   3   9       22.91       19.66      0.71 o 
   0   3   9       62.35       58.19      0.94 o 
   1   3   9        0.98        0.65      0.37 o 
   2   3   9        4.39        2.90      0.43 o 
   3   3   9       10.73       11.08      0.67 o 
   4   3   9      143.69      134.13      1.47 o 
   5   3   9       48.57       45.88      1.26 o 
   6   3   9       30.53       26.97      1.11 o 
   7   3   9       81.97       80.01      1.67 o 
   8   3   9       39.32       37.67      1.41 o 
   9   3   9        1.12        0.38      0.73 o 
  10   3   9        0.76        1.19      0.79 o 
  11   3   9       14.33       11.66      1.06 o 
  12   3   9       12.81       11.32      1.10 o 
 -13   4   9        0.44        0.54      1.08 o 
 -12   4   9        0.62       -0.51      1.03 o 
 -11   4   9       26.56       30.78      1.49 o 
 -10   4   9        2.25        1.53      0.82 o 
  -9   4   9        6.30        9.68      0.95 o 
  -8   4   9        0.34        0.07      0.59 o 
  -7   4   9       12.98       11.14      0.88 o 
  -6   4   9       26.59       20.12      0.89 o 
  -5   4   9       41.48       48.85      1.37 o 
  -4   4   9      313.41      298.43      3.79 o 
  -3   4   9       44.66       49.44      1.40 o 
  -2   4   9       46.70       32.28      0.95 o 
  -1   4   9      435.62      425.16      2.61 o 
   0   4   9      336.40      317.15      2.29 o 
   1   4   9        0.48       -0.18      0.52 o 
   2   4   9      366.78      366.10      2.48 o 
   3   4   9      120.84      121.03      1.61 o 
   4   4   9       15.69       17.32      0.96 o 
   5   4   9        4.52        5.39      0.64 o 
   6   4   9        9.19       11.96      1.05 o 
   7   4   9        0.37       -0.29      0.57 o 
   8   4   9       11.96       14.29      1.02 o 
   9   4   9       37.48       40.61      1.48 o 
  10   4   9        7.50        4.84      0.90 o 
  11   4   9        7.80        9.76      1.30 o 
 -11   5   9       19.42       15.65      1.48 o 
 -10   5   9        0.63        0.66      0.99 o 
  -9   5   9        0.38       -0.07      0.91 o 
  -8   5   9       22.49       25.42      1.60 o 
  -7   5   9        1.37        1.98      0.91 o 
  -6   5   9        3.48        2.49      0.89 o 
  -5   5   9       11.13        9.30      0.87 o 
  -4   5   9        1.64        1.03      0.65 o 
  -3   5   9        3.38        5.47      0.74 o 
  -2   5   9       25.11       28.65      1.17 o 
  -1   5   9       71.83       74.76      1.85 o 
   0   5   9       12.26       11.08      0.87 o 
   1   5   9        3.03        2.24      0.60 o 
   2   5   9       32.89       28.97      1.07 o 
   3   5   9       19.45       17.41      0.99 o 
   4   5   9        1.97        1.54      0.63 o 
   5   5   9       29.89       29.43      1.27 o 
   6   5   9       13.25       14.18      1.00 o 
   7   5   9       35.29       41.22      1.67 o 
   8   5   9       23.59       29.80      1.94 o 
   9   5   9        0.25        0.58      0.97 o 
  -8   6   9        7.87        7.92      1.17 o 
  -7   6   9        0.43        0.60      0.91 o 
  -6   6   9        5.34        7.54      1.08 o 
  -5   6   9       11.78       19.45      2.11 o 
  -4   6   9        4.03        3.40      0.88 o 
  -3   6   9        3.69        3.80      0.99 o 
  -2   6   9       27.54       33.38      1.40 o 
  -1   6   9       10.61        9.42      1.67 o 
   0   6   9       46.45       51.27      2.76 o 
   1   6   9       14.14       13.86      1.87 o 
   2   6   9        0.75       -0.39      1.38 o 
   3   6   9        8.98        9.70      1.82 o 
   4   6   9       10.14        7.44      1.74 o 
   5   6   9        1.94       -0.44      1.45 o 
   6   6   9        0.06       -1.25      1.51 o 
 -15   0  10        1.03        1.78      1.12 o 
 -14   0  10       92.74       91.34      2.60 o 
 -13   0  10      307.74      317.59      4.22 o 
 -12   0  10      212.69      200.92      4.70 o 
 -11   0  10      273.81      251.04      6.85 o 
 -10   0  10      330.27      342.67     13.53 o 
  -9   0  10      883.18      890.00      5.82 o 
  -8   0  10        0.06        0.22      0.66 o 
  -7   0  10       36.54       32.55      1.64 o 
  -6   0  10     1139.44     1181.22     29.53 o 
  -5   0  10      472.05      462.57      5.82 o 
  -4   0  10      450.85      488.93     16.56 o 
  -3   0  10     1723.53     1738.11     34.20 o 
  -2   0  10      543.30      567.36     17.12 o 
  -1   0  10       92.20       93.88      3.15 o 
   0   0  10        2.09        1.44      0.55 o 
   1   0  10      140.02      117.76      2.46 o 
   2   0  10     1255.24     1306.39     48.62 o 
   3   0  10      194.45      208.86      3.24 o 
   4   0  10      269.50      276.81      5.23 o 
   5   0  10       64.23       52.61      1.56 o 
   6   0  10      943.82      947.79     33.14 o 
   7   0  10        4.91        3.00      0.80 o 
   8   0  10      260.95      253.59      3.20 o 
   9   0  10      179.08      170.40      4.63 o 
  10   0  10       26.95       31.80      1.66 o 
  11   0  10      158.49      156.89      5.75 o 
  12   0  10       44.89       45.99      2.97 o 
  13   0  10      197.77      195.05      5.26 o 
 -15   1  10        4.91        5.07      0.86 o 
 -14   1  10       12.06       13.64      1.25 o 
 -13   1  10        1.28        1.70      0.72 o 
 -12   1  10        2.00        1.54      0.66 o 
 -11   1  10       18.26       17.56      0.99 o 
 -10   1  10        0.39       -0.02      0.53 o 
  -9   1  10        1.15        1.83      0.63 o 
  -8   1  10        0.02        0.84      0.47 o 
  -7   1  10       15.43       14.54      0.80 o 
  -6   1  10       47.63       45.73      1.04 o 
  -5   1  10      273.58      290.91      2.08 o 
  -4   1  10      242.57      230.28      2.32 o 
  -3   1  10       49.81       52.06      1.00 o 
  -2   1  10       57.25       64.55      1.73 o 
  -1   1  10        8.31        9.79      0.83 o 
   0   1  10      288.18      274.99      1.84 o 
   1   1  10      448.42      462.15      5.58 o 
   2   1  10        1.61        2.40      0.43 o 
   3   1  10      283.51      277.51      2.86 o 
   4   1  10      100.63      109.41      2.71 o 
   5   1  10       10.83       11.53      0.69 o 
   6   1  10       42.68       41.85      1.03 o 
   7   1  10       64.78       65.61      1.26 o 
   8   1  10       21.74       25.04      1.00 o 
   9   1  10        0.00       -0.16      0.55 o 
  10   1  10        8.79        9.38      0.98 o 
  11   1  10       58.01       54.67      1.95 o 
  12   1  10       79.70       87.53      2.09 o 
  13   1  10        0.87        0.33      0.86 o 
 -15   2  10        2.87        1.25      1.59 o 
 -14   2  10        2.97        3.81      0.95 o 
 -13   2  10       53.22       57.61      1.58 o 
 -12   2  10       80.94       87.29      1.81 o 
 -11   2  10       11.39       10.92      0.74 o 
 -10   2  10      128.31      132.97      1.81 o 
  -9   2  10       31.95       29.79      1.06 o 
  -8   2  10      261.61      249.48      3.35 o 
  -7   2  10      165.76      176.60      2.48 o 
  -6   2  10      117.41      112.45      1.43 o 
  -5   2  10      600.74      570.79      5.32 o 
  -4   2  10       83.65       86.86      1.38 o 
  -3   2  10      349.16      355.74      3.84 o 
  -2   2  10      561.60      572.55      3.84 o 
  -1   2  10       57.70       49.27      0.64 o 
   0   2  10      179.84      173.02     10.54 o 
   1   2  10      393.75      393.98      3.87 o 
   2   2  10       11.19        8.20      0.57 o 
   3   2  10      530.66      516.18      3.81 o 
   4   2  10      108.70      103.55      1.67 o 
   5   2  10      251.55      240.29      2.11 o 
   6   2  10      324.75      313.22      2.83 o 
   7   2  10        4.18        2.84      0.72 o 
   8   2  10        0.18       -0.11      0.68 o 
   9   2  10      101.22      100.04      2.32 o 
  10   2  10       13.29       10.91      1.00 o 
  11   2  10        0.27        0.54      0.77 o 
  12   2  10        2.17        1.17      0.85 o 
 -14   3  10       45.36       43.15      3.01 o 
 -13   3  10       45.39       53.20      2.19 o 
 -12   3  10       18.24       14.75      1.11 o 
 -11   3  10       56.22       60.88      3.07 o 
 -10   3  10       21.75       19.07      1.13 o 
  -9   3  10       66.54       68.05      1.42 o 
  -8   3  10       40.74       42.41      1.47 o 
  -7   3  10        4.34        3.69      0.52 o 
  -6   3  10        1.23        0.03      0.41 o 
  -5   3  10        0.11       -0.18      0.18 o 
  -4   3  10      157.61      156.30      1.89 o 
  -3   3  10       18.90       15.93      0.78 o 
  -2   3  10       79.53       69.74      1.12 o 
  -1   3  10      231.24      257.98      2.94 o 
   0   3  10      431.62      415.95      4.30 o 
   1   3  10       69.77       58.13      1.06 o 
   2   3  10        3.72        3.29      0.52 o 
   3   3  10     1592.72     1654.52     10.75 o 
   4   3  10        7.98        7.99      0.77 o 
   5   3  10        0.66        0.36      0.63 o 
   6   3  10      287.17      288.03      2.76 o 
   7   3  10       91.73      104.91      1.87 o 
   8   3  10        4.35        5.71      0.84 o 
   9   3  10        8.04        7.40      0.90 o 
  10   3  10        6.89        5.24      0.90 o 
  11   3  10        4.14        5.43      0.98 o 
  12   3  10        0.84        1.63      0.92 o 
 -12   4  10        0.73        0.07      1.04 o 
 -11   4  10       15.46       16.12      1.44 o 
 -10   4  10        0.18        0.21      0.91 o 
  -9   4  10        0.00       -0.51      0.74 o 
  -8   4  10        1.37        0.86      0.72 o 
  -7   4  10        0.19       -0.69      0.69 o 
  -6   4  10       41.23       47.63      1.50 o 
  -5   4  10        5.01        4.96      0.60 o 
  -4   4  10       52.42       53.06      1.29 o 
  -3   4  10       43.59       53.22      1.27 o 
  -2   4  10       39.73       40.03      1.16 o 
  -1   4  10        5.11        3.30      0.61 o 
   0   4  10      278.78      292.73      2.37 o 
   1   4  10        1.51        0.73      0.60 o 
   2   4  10       10.81        9.87      0.79 o 
   3   4  10       82.19       80.54      1.49 o 
   4   4  10      108.86      110.41      1.72 o 
   5   4  10      215.57      217.93      3.56 o 
   6   4  10        5.90        5.59      0.70 o 
   7   4  10        0.61       -0.61      0.61 o 
   8   4  10        2.20        1.69      0.77 o 
   9   4  10        3.28        2.63      0.82 o 
  10   4  10       18.04       17.02      1.54 o 
 -10   5  10        1.62        0.13      1.01 o 
  -9   5  10        0.01       -0.56      0.96 o 
  -8   5  10       13.09       15.73      1.94 o 
  -7   5  10       62.46       64.35      2.02 o 
  -6   5  10       10.68        8.16      1.15 o 
  -5   5  10        0.00        0.35      0.81 o 
  -4   5  10       29.91       30.11      2.03 o 
  -3   5  10       41.12       40.56      1.35 o 
  -2   5  10      216.51      189.42      4.57 o 
  -1   5  10       25.06       28.68      1.23 o 
   0   5  10      135.10      134.71      1.88 o 
   1   5  10       67.86       57.47      1.36 o 
   2   5  10        3.89        6.37      0.74 o 
   3   5  10        0.06        0.15      0.61 o 
   4   5  10       93.65       94.22      2.02 o 
   5   5  10        3.82        4.17      0.74 o 
   6   5  10       11.57       14.50      1.23 o 
   7   5  10        1.20       -0.01      0.85 o 
   8   5  10        0.11        1.01      0.95 o 
  -7   6  10        2.45        2.72      1.02 o 
  -6   6  10        7.21        6.85      1.09 o 
  -5   6  10        2.79        2.22      0.94 o 
  -4   6  10       17.20       21.52      1.44 o 
  -3   6  10        0.72        0.74      0.80 o 
  -2   6  10        0.42        0.02      0.75 o 
  -1   6  10       15.75       12.05      1.82 o 
   0   6  10       17.95       18.03      2.08 o 
   1   6  10        1.40        0.49      1.45 o 
   2   6  10        4.98        4.99      1.66 o 
   3   6  10        0.03       -1.43      1.43 o 
   4   6  10        4.16        2.24      1.62 o 
   5   6  10        2.64        1.88      1.71 o 
 -15   1  11        4.66        3.86      0.85 o 
 -14   1  11        1.75        2.52      0.91 o 
 -13   1  11      166.78      177.79      3.14 o 
 -12   1  11       77.91       78.90      1.64 o 
 -11   1  11       15.49       11.18      0.84 o 
 -10   1  11       67.46       67.23      1.40 o 
  -9   1  11      193.39      203.57      2.49 o 
  -8   1  11      291.51      295.65      3.00 o 
  -7   1  11       52.26       50.41      1.14 o 
  -6   1  11      221.43      212.00      2.53 o 
  -5   1  11      347.52      330.39      4.89 o 
  -4   1  11      246.73      262.75      2.01 o 
  -3   1  11      178.72      169.34      2.16 o 
  -2   1  11      275.16      269.18      1.95 o 
  -1   1  11      173.39      176.27      3.29 o 
   0   1  11       14.91       12.16      0.67 o 
   1   1  11       50.51       42.25      0.92 o 
   2   1  11       35.04       38.46      0.94 o 
   3   1  11      480.10      485.73      4.80 o 
   4   1  11       23.57       18.07      0.84 o 
   5   1  11       63.08       58.71      1.15 o 
   6   1  11      347.24      341.52      6.13 o 
   7   1  11       64.73       58.13      1.31 o 
   8   1  11        2.67        2.04      0.59 o 
   9   1  11      186.04      185.49      5.04 o 
  10   1  11      101.94      106.32      2.46 o 
  11   1  11        3.32        2.15      0.85 o 
  12   1  11        5.90        5.40      1.00 o 
 -14   2  11       78.39       86.86      2.65 o 
 -13   2  11        0.61        0.40      0.70 o 
 -12   2  11       23.65       21.83      1.07 o 
 -11   2  11       16.41       14.15      0.88 o 
 -10   2  11        6.11        6.68      0.72 o 
  -9   2  11       27.47       26.01      1.01 o 
  -8   2  11        6.82        7.77      0.67 o 
  -7   2  11      401.51      398.20      4.73 o 
  -6   2  11      516.37      524.84      5.73 o 
  -5   2  11        0.04       -0.44      0.44 o 
  -4   2  11       12.40       11.26      0.77 o 
  -3   2  11       13.57       12.87      0.86 o 
  -2   2  11       85.89       83.79      1.11 o 
  -1   2  11        9.11       10.69      0.66 o 
   0   2  11      406.90      404.43      4.59 o 
   1   2  11        0.58       -0.25      0.25 o 
   2   2  11      931.32      962.44      9.14 o 
   3   2  11      395.17      393.29      3.36 o 
   4   2  11      204.51      208.12      3.22 o 
   5   2  11      223.75      239.41      2.84 o 
   6   2  11        0.26       -0.29      0.63 o 
   7   2  11       42.96       48.97      1.46 o 
   8   2  11       19.45       22.03      1.27 o 
   9   2  11       39.11       38.85      1.51 o 
  10   2  11       28.43       28.27      1.43 o 
  11   2  11       10.55        8.25      1.03 o 
  12   2  11        1.95        1.31      0.91 o 
 -13   3  11        0.41       -0.30      1.09 o 
 -12   3  11       24.96       29.23      1.99 o 
 -11   3  11       14.72       14.38      1.12 o 
 -10   3  11        6.49        9.88      0.85 o 
  -9   3  11       27.02       30.01      1.21 o 
  -8   3  11       34.91       36.37      1.28 o 
  -7   3  11        1.09        2.12      0.68 o 
  -6   3  11        0.03       -0.19      0.61 o 
  -5   3  11      422.17      416.86      3.19 o 
  -4   3  11        0.09       -0.57      0.57 o 
  -3   3  11      331.30      327.55      2.67 o 
  -2   3  11       89.25       86.85      1.38 o 
  -1   3  11       87.49       84.28      1.36 o 
   0   3  11        2.09        2.70      0.51 o 
   1   3  11      242.26      240.62      1.93 o 
   2   3  11      120.25      113.47      1.73 o 
   3   3  11        0.04        0.15      0.62 o 
   4   3  11      205.99      206.48      2.88 o 
   5   3  11       78.98       79.95      1.69 o 
   6   3  11       43.84       40.29      1.41 o 
   7   3  11      141.58      133.57      2.16 o 
   8   3  11        1.05       -0.72      0.72 o 
   9   3  11        0.08       -0.76      0.76 o 
  10   3  11        2.12        0.57      0.85 o 
  11   3  11       24.70       18.41      1.29 o 
 -12   4  11        0.15        1.23      1.10 o 
 -11   4  11       94.70       95.52      2.67 o 
 -10   4  11       10.01        6.72      1.17 o 
  -9   4  11       55.36       60.45      2.04 o 
  -8   4  11        4.58        7.13      0.93 o 
  -7   4  11       24.97       23.19      1.32 o 
  -6   4  11       17.87       13.43      1.01 o 
  -5   4  11        0.03        0.13      0.55 o 
  -4   4  11        3.71        5.54      0.69 o 
  -3   4  11        2.71        1.70      0.62 o 
  -2   4  11      102.46       95.05      1.72 o 
  -1   4  11      156.39      130.41      1.99 o 
   0   4  11       10.00       13.60      0.95 o 
   1   4  11      148.33      136.84      1.83 o 
   2   4  11       47.47       40.07      1.24 o 
   3   4  11       27.40       31.58      1.17 o 
   4   4  11        0.10        0.41      0.64 o 
   5   4  11       48.15       48.54      1.43 o 
   6   4  11       10.28       10.86      0.91 o 
   7   4  11       63.25       67.75      1.68 o 
   8   4  11        3.11        2.15      0.81 o 
   9   4  11        0.33       -0.57      0.77 o 
  10   4  11        4.23        3.97      1.18 o 
 -10   5  11        1.34        1.18      1.09 o 
  -9   5  11        0.82        0.57      0.98 o 
  -8   5  11        1.55        1.70      1.67 o 
  -7   5  11        0.01        0.38      0.88 o 
  -6   5  11        7.32        5.24      1.02 o 
  -5   5  11       12.08       14.66      1.28 o 
  -4   5  11       22.08       22.45      1.43 o 
  -3   5  11       15.74       11.47      1.30 o 
  -2   5  11       66.00       63.99      1.76 o 
  -1   5  11        6.53        3.74      0.75 o 
   0   5  11        0.84        2.12      0.70 o 
   1   5  11        2.50        1.22      0.66 o 
   2   5  11        4.85        4.21      0.75 o 
   3   5  11        4.50        2.45      0.73 o 
   4   5  11        0.10       -0.57      0.69 o 
   5   5  11        0.14        1.41      0.76 o 
   6   5  11       16.79       15.60      2.36 o 
   7   5  11        8.35        7.37      1.41 o 
   8   5  11        4.83        2.71      1.75 o 
  -6   6  11       14.38       14.80      1.31 o 
  -5   6  11        9.12       12.34      1.22 o 
  -4   6  11        1.39        0.58      0.86 o 
  -3   6  11        5.84        7.16      1.04 o 
  -2   6  11        2.47        0.96      0.83 o 
  -1   6  11        8.08       13.42      1.93 o 
   0   6  11        1.31        1.88      1.53 o 
   1   6  11       76.08       79.69      3.48 o 
   2   6  11       15.87       27.29      2.65 o 
   3   6  11       12.63       16.52      2.13 o 
   4   6  11       38.50       42.14      3.05 o 
 -14   0  12       10.21       11.95      1.41 o 
 -13   0  12       82.99       81.25      2.72 o 
 -12   0  12       17.32       22.89      2.39 o 
 -11   0  12       13.60       17.78      2.57 o 
 -10   0  12      188.29      154.75     18.03 o 
  -9   0  12      109.09      114.61      2.86 o 
  -8   0  12      101.47      108.46      2.31 o 
  -7   0  12       22.45       18.90      1.26 o 
  -6   0  12      373.81      367.42      3.65 o 
  -5   0  12      712.86      695.22      4.82 o 
  -4   0  12      413.00      425.92     19.85 o 
  -3   0  12      816.57      813.21     21.37 o 
  -2   0  12     1286.34     1200.96     50.37 o 
  -1   0  12      584.52      605.80     10.86 o 
   0   0  12      224.95      212.80      8.85 o 
   1   0  12       38.33       29.61      1.71 o 
   2   0  12      458.14      451.61     15.63 o 
   3   0  12       89.01      101.49      2.51 o 
   4   0  12       65.70       64.66      3.14 o 
   5   0  12       41.22       52.95      3.11 o 
   6   0  12        5.87        6.21      0.93 o 
   7   0  12      549.25      541.97     23.51 o 
   8   0  12        9.74        6.44      0.99 o 
   9   0  12       48.08       53.79      1.89 o 
  10   0  12       49.12       47.81      2.89 o 
  11   0  12        0.14       -0.52      1.40 o 
  12   0  12       65.26       64.90      3.48 o 
 -14   1  12       12.73       14.70      1.23 o 
 -13   1  12        2.23        1.75      0.74 o 
 -12   1  12        6.72        4.61      0.78 o 
 -11   1  12       55.28       51.90      1.38 o 
 -10   1  12        8.67        9.32      0.93 o 
  -9   1  12        1.05        0.31      0.65 o 
  -8   1  12       35.92       34.77      1.12 o 
  -7   1  12       79.50       81.98      2.27 o 
  -6   1  12       13.06       11.19      0.69 o 
  -5   1  12        0.30       -0.27      0.46 o 
  -4   1  12       35.14       35.57      0.97 o 
  -3   1  12       10.13        8.66      0.60 o 
  -2   1  12      113.88      112.70      1.90 o 
  -1   1  12       33.46       34.24      0.96 o 
   0   1  12        3.70        5.44      0.55 o 
   1   1  12      303.79      310.78      5.22 o 
   2   1  12      150.64      173.14      2.98 o 
   3   1  12      118.81      118.72      1.73 o 
   4   1  12       15.05       10.34      0.68 o 
   5   1  12       45.44       35.09      1.02 o 
   6   1  12        4.94        5.11      0.61 o 
   7   1  12       15.59       15.10      0.88 o 
   8   1  12       11.78       13.10      1.00 o 
   9   1  12        1.02       -0.07      0.75 o 
  10   1  12       28.57       26.42      1.82 o 
  11   1  12        0.66        0.52      0.83 o 
  12   1  12        0.34       -0.58      1.09 o 
 -14   2  12       23.18       24.34      1.84 o 
 -13   2  12       88.54       95.72      2.22 o 
 -12   2  12        6.73        6.14      0.74 o 
 -11   2  12       16.98       14.00      0.90 o 
 -10   2  12       46.73       46.46      1.27 o 
  -9   2  12      112.30      121.14      2.34 o 
  -8   2  12        5.01        5.22      0.63 o 
  -7   2  12       63.02       66.72      1.41 o 
  -6   2  12        3.12        2.84      0.62 o 
  -5   2  12      446.36      426.29      4.81 o 
  -4   2  12        0.49       -0.57      0.57 o 
  -3   2  12       80.79       76.13      1.17 o 
  -2   2  12      229.89      219.65      2.46 o 
  -1   2  12      102.41       94.84      1.22 o 
   0   2  12      100.43       97.74      1.20 o 
   1   2  12      371.98      363.34      2.02 o 
   2   2  12       69.68       55.68      3.80 o 
   3   2  12       46.17       48.54      1.38 o 
   4   2  12       51.78       50.19      1.39 o 
   5   2  12        0.30       -0.39      0.64 o 
   6   2  12       31.52       29.79      1.31 o 
   7   2  12       23.75       20.92      1.37 o 
   8   2  12        8.48        5.85      0.90 o 
   9   2  12        7.88        6.98      0.94 o 
  10   2  12        0.87       -0.45      0.80 o 
  11   2  12       22.29       20.58      1.60 o 
 -13   3  12        0.02       -0.07      1.05 o 
 -12   3  12        2.56        2.33      1.13 o 
 -11   3  12       56.40       56.44      3.87 o 
 -10   3  12      196.21      190.82      3.49 o 
  -9   3  12       50.12       52.79      2.00 o 
  -8   3  12       10.89        9.90      0.91 o 
  -7   3  12      573.69      568.14      8.03 o 
  -6   3  12       30.89       35.35      1.32 o 
  -5   3  12        1.24        1.74      0.68 o 
  -4   3  12      121.31      117.32      1.85 o 
  -3   3  12       74.85       72.40      1.52 o 
  -2   3  12       18.68       16.27      0.96 o 
  -1   3  12        4.74        3.28      0.66 o 
   0   3  12        0.44        0.54      0.58 o 
   1   3  12       28.79       26.58      1.11 o 
   2   3  12      100.79       95.48      1.70 o 
   3   3  12       16.32       19.76      1.09 o 
   4   3  12        1.24        1.14      0.70 o 
   5   3  12       58.21       58.00      1.51 o 
   6   3  12        4.68        3.13      0.78 o 
   7   3  12       33.86       40.26      1.46 o 
   8   3  12        2.02        2.76      0.88 o 
   9   3  12       43.56       39.66      1.63 o 
  10   3  12       52.50       54.68      1.80 o 
 -11   4  12       15.09       13.94      1.46 o 
 -10   4  12        6.07        8.14      1.25 o 
  -9   4  12       51.23       52.93      2.08 o 
  -8   4  12       19.16       18.68      1.54 o 
  -7   4  12       62.57       59.21      1.94 o 
  -6   4  12       18.10       18.58      1.44 o 
  -5   4  12       18.50       16.86      1.05 o 
  -4   4  12       46.19       41.90      1.79 o 
  -3   4  12       47.90       45.58      1.34 o 
  -2   4  12       14.88       12.29      0.86 o 
  -1   4  12       95.87       93.32      1.66 o 
   0   4  12       18.55       16.88      1.02 o 
   1   4  12        2.15        1.22      0.64 o 
   2   4  12        3.77        2.19      0.67 o 
   3   4  12        4.29        4.59      0.74 o 
   4   4  12       76.82       72.64      2.36 o 
   5   4  12       40.54       41.62      1.43 o 
   6   4  12        3.47        3.56      0.80 o 
   7   4  12        1.21        1.15      0.77 o 
   8   4  12        7.80        5.85      0.94 o 
   9   4  12        3.81        3.05      0.89 o 
  -9   5  12        0.15        0.03      1.00 o 
  -8   5  12       55.87       66.48      2.17 o 
  -7   5  12        0.18        0.33      0.95 o 
  -6   5  12        2.75        3.55      1.18 o 
  -5   5  12      124.76      137.40      2.68 o 
  -4   5  12        0.15        1.14      0.86 o 
  -3   5  12        6.52        5.35      0.95 o 
  -2   5  12       21.35       19.22      1.35 o 
  -1   5  12        0.04       -0.09      0.78 o 
   0   5  12       15.86       21.52      1.34 o 
   1   5  12        7.43        9.98      1.02 o 
   2   5  12        0.94        2.35      0.83 o 
   3   5  12        1.46        2.51      1.09 o 
   4   5  12       31.49       41.92      1.68 o 
   5   5  12       11.62       11.28      1.17 o 
   6   5  12        0.11       -0.67      1.01 o 
   7   5  12       19.12       18.78      2.40 o 
  -5   6  12        6.36        5.59      1.75 o 
  -4   6  12        1.87        2.28      0.98 o 
  -3   6  12        0.26        0.18      1.02 o 
  -2   6  12        1.05        1.43      1.58 o 
  -1   6  12        1.35        1.79      1.59 o 
   0   6  12        0.78       -0.88      1.48 o 
   1   6  12        1.38        0.99      1.59 o 
   2   6  12        0.27        0.02      1.59 o 
   3   6  12       25.06       28.09      2.79 o 
 -14   1  13       22.29       21.29      1.50 o 
 -13   1  13      150.58      156.34      3.18 o 
 -12   1  13       45.02       48.00      1.46 o 
 -11   1  13        1.26        1.61      0.68 o 
 -10   1  13      206.99      198.68      3.30 o 
  -9   1  13       66.71       72.37      1.48 o 
  -8   1  13      124.06      131.90      1.81 o 
  -7   1  13        4.70        4.19      0.61 o 
  -6   1  13      112.50      112.14      1.61 o 
  -5   1  13      572.73      566.95     11.66 o 
  -4   1  13      292.24      288.52      2.28 o 
  -3   1  13       22.32       24.30      0.94 o 
  -2   1  13      977.99      944.28     19.90 o 
  -1   1  13     1458.24     1460.64     20.37 o 
   0   1  13        7.59        3.37      0.62 o 
   1   1  13      276.77      250.08      3.36 o 
   2   1  13      252.64      239.27      4.64 o 
   3   1  13      136.47      145.73      2.17 o 
   4   1  13        0.26       -0.21      0.52 o 
   5   1  13       88.37       87.39      1.43 o 
   6   1  13       10.13       11.13      0.93 o 
   7   1  13       77.50       80.54      3.03 o 
   8   1  13        9.77        9.39      0.96 o 
   9   1  13        9.51        9.62      1.03 o 
  10   1  13       10.41        9.75      1.04 o 
  11   1  13        3.55        2.56      1.13 o 
 -13   2  13       24.97       27.23      1.58 o 
 -12   2  13       10.61       11.63      1.09 o 
 -11   2  13       13.08        9.26      0.97 o 
 -10   2  13       38.26       40.20      1.30 o 
  -9   2  13       41.33       42.19      1.25 o 
  -8   2  13        4.86        4.07      0.65 o 
  -7   2  13      418.94      421.92      3.55 o 
  -6   2  13       38.28       36.19      1.11 o 
  -5   2  13       29.21       27.56      1.22 o 
  -4   2  13       13.23       10.93      0.71 o 
  -3   2  13      122.79      124.33      1.48 o 
  -2   2  13        4.71        4.46      0.52 o 
  -1   2  13       55.48       59.92      1.08 o 
   0   2  13      161.15      169.39      3.05 o 
   1   2  13       16.36       16.04      1.02 o 
   2   2  13       10.03        9.53      0.85 o 
   3   2  13        0.68       -0.31      0.67 o 
   4   2  13      156.84      164.73      2.27 o 
   5   2  13        3.30        1.09      0.72 o 
   6   2  13        0.00       -0.53      0.72 o 
   7   2  13       36.25       38.45      1.51 o 
   8   2  13        5.76        8.98      1.00 o 
   9   2  13       59.21       69.37      1.92 o 
  10   2  13        2.31        1.43      0.91 o 
  11   2  13       33.69       39.55      2.13 o 
 -12   3  13       12.98       10.39      1.39 o 
 -11   3  13       15.04       14.76      1.41 o 
 -10   3  13       30.09       37.02      1.90 o 
  -9   3  13      166.36      173.55      4.57 o 
  -8   3  13       34.74       37.33      1.72 o 
  -7   3  13       15.60       13.32      0.99 o 
  -6   3  13        8.79        3.40      0.77 o 
  -5   3  13       84.35       82.55      1.73 o 
  -4   3  13       77.92       66.33      1.92 o 
  -3   3  13        2.33        2.34      0.70 o 
  -2   3  13       12.95       12.46      0.88 o 
  -1   3  13       35.32       31.11      1.19 o 
   0   3  13       15.47       11.36      0.84 o 
   1   3  13       11.95       13.52      0.94 o 
   2   3  13       70.51       64.93      1.52 o 
   3   3  13        1.13        1.07      0.71 o 
   4   3  13       19.94       18.42      1.21 o 
   5   3  13        6.77        3.68      0.81 o 
   6   3  13       79.22       81.03      1.85 o 
   7   3  13       36.08       31.50      1.65 o 
   8   3  13       36.78       34.41      1.58 o 
   9   3  13       13.64       14.41      1.18 o 
  10   3  13        3.83        3.23      1.25 o 
 -11   4  13       18.16       20.47      1.79 o 
 -10   4  13       47.77       48.11      2.13 o 
  -9   4  13        0.76        1.45      1.05 o 
  -8   4  13       49.83       58.51      2.14 o 
  -7   4  13       72.52       66.29      2.11 o 
  -6   4  13       43.67       36.25      1.77 o 
  -5   4  13       50.73       57.99      1.91 o 
  -4   4  13      165.30      167.73      4.37 o 
  -3   4  13      195.72      175.39      3.26 o 
  -2   4  13      154.73      155.07      3.18 o 
  -1   4  13        3.67       -0.11      0.66 o 
   0   4  13      153.25      159.73      2.15 o 
   1   4  13       77.09       75.09      1.63 o 
   2   4  13        0.12       -0.47      0.65 o 
   3   4  13       35.70       41.69      1.40 o 
   4   4  13       19.77       24.19      1.26 o 
   5   4  13       45.55       52.79      1.57 o 
   6   4  13        6.14        4.11      0.89 o 
   7   4  13       25.55       29.84      1.47 o 
   8   4  13        3.61        3.44      0.92 o 
  -8   5  13       17.75       21.24      1.78 o 
  -7   5  13       17.64       13.70      1.36 o 
  -6   5  13        7.08        7.75      1.17 o 
  -5   5  13       17.05       14.09      1.31 o 
  -4   5  13       18.40       20.46      2.09 o 
  -3   5  13        0.43        0.11      0.85 o 
  -2   5  13       11.10       10.93      1.71 o 
  -1   5  13        0.86        2.78      0.88 o 
   0   5  13        8.48        9.69      1.06 o 
   1   5  13        0.14        0.20      0.79 o 
   2   5  13        0.93        0.72      0.83 o 
   3   5  13       34.45       32.37      1.65 o 
   4   5  13        2.19        2.23      0.94 o 
   5   5  13        1.41        1.15      0.94 o 
   6   5  13       25.63       23.54      2.79 o 
  -2   6  13        7.00        5.48      1.77 o 
  -1   6  13        0.22        1.02      1.62 o 
   0   6  13       32.05       29.47      2.81 o 
 -13   0  14      107.25      104.61      3.96 o 
 -12   0  14      131.03      147.56      3.30 o 
 -11   0  14       46.62       49.21      2.90 o 
 -10   0  14      227.96      212.72      3.49 o 
  -9   0  14       29.48       26.06      1.59 o 
  -8   0  14       34.55       42.37      2.52 o 
  -7   0  14       16.08       20.97      1.37 o 
  -6   0  14        9.50        9.45      1.01 o 
  -5   0  14        1.31        1.37      0.84 o 
  -4   0  14      284.94      285.37     11.66 o 
  -3   0  14      385.96      404.40     17.09 o 
  -2   0  14       95.92       87.76      2.07 o 
  -1   0  14      259.42      257.00     12.62 o 
   0   0  14      182.94      184.49      8.59 o 
   1   0  14       32.35       26.74      1.43 o 
   2   0  14      217.67      189.12      9.23 o 
   3   0  14      189.64      190.11     11.27 o 
   4   0  14        0.35        2.38      0.85 o 
   5   0  14      255.55      251.37     13.38 o 
   6   0  14        5.86        5.46      1.01 o 
   7   0  14      199.01      221.51      9.59 o 
   8   0  14       12.73        6.30      1.66 o 
   9   0  14       42.66       40.31      2.68 o 
  10   0  14       44.76       51.48      3.15 o 
 -13   1  14        2.40        2.09      0.80 o 
 -12   1  14        3.26        1.98      0.76 o 
 -11   1  14        4.97        3.74      0.76 o 
 -10   1  14        3.72        4.50      0.88 o 
  -9   1  14        1.61        0.76      0.63 o 
  -8   1  14       45.25       45.13      1.29 o 
  -7   1  14        1.25        1.02      0.57 o 
  -6   1  14      246.22      254.22      4.53 o 
  -5   1  14      100.16       99.96      3.11 o 
  -4   1  14        0.10       -0.50      0.50 o 
  -3   1  14      396.41      394.52      6.35 o 
  -2   1  14       36.70       39.44      1.15 o 
  -1   1  14        0.08        0.63      0.67 o 
   0   1  14      121.23      129.03      3.43 o 
   1   1  14       90.11       85.98      1.82 o 
   2   1  14      101.72       92.96      1.47 o 
   3   1  14        1.53        1.54      0.56 o 
   4   1  14       67.91       69.28      2.05 o 
   5   1  14        6.16        4.51      0.77 o 
   6   1  14        7.76        5.83      0.84 o 
   7   1  14        7.64        5.77      0.87 o 
   8   1  14        4.61        4.36      0.87 o 
   9   1  14        1.39        0.51      0.85 o 
  10   1  14        5.35        4.66      0.98 o 
 -13   2  14       63.66       65.85      2.89 o 
 -12   2  14       38.87       37.91      1.67 o 
 -11   2  14       10.93       10.27      1.05 o 
 -10   2  14       72.40       78.18      1.93 o 
  -9   2  14      194.17      196.84      3.20 o 
  -8   2  14        0.34        0.49      0.71 o 
  -7   2  14        4.59        4.19      0.66 o 
  -6   2  14       67.67       72.57      1.71 o 
  -5   2  14       54.24       52.85      1.51 o 
  -4   2  14      157.95      157.93      2.30 o 
  -3   2  14       89.66       84.89      1.37 o 
  -2   2  14      165.60      159.60      3.37 o 
  -1   2  14      512.49      487.21      4.69 o 
   0   2  14       85.77       70.92      1.63 o 
   1   2  14        4.76        3.76      0.77 o 
   2   2  14      333.14      297.28      2.94 o 
   3   2  14      132.46      131.15      3.10 o 
   4   2  14        7.07        4.04      0.80 o 
   5   2  14        9.96       10.51      0.96 o 
   6   2  14      163.76      167.09      2.51 o 
   7   2  14       45.05       49.00      1.67 o 
   8   2  14        0.86        1.37      0.85 o 
   9   2  14        6.27        8.45      1.07 o 
  10   2  14       19.67       18.45      1.36 o 
 -12   3  14        8.16       11.05      2.08 o 
 -11   3  14        4.30        3.29      1.18 o 
 -10   3  14       11.53       10.28      1.32 o 
  -9   3  14       19.56       14.79      1.14 o 
  -8   3  14        0.02       -0.18      0.80 o 
  -7   3  14       34.42       39.10      1.49 o 
  -6   3  14       25.53       22.91      1.28 o 
  -5   3  14       12.24        7.49      0.86 o 
  -4   3  14        4.44        5.39      0.79 o 
  -3   3  14      172.65      178.69      2.84 o 
  -2   3  14        0.33       -0.65      0.65 o 
  -1   3  14        2.48        0.75      0.67 o 
   0   3  14        7.81       10.26      0.86 o 
   1   3  14      155.95      164.21      2.27 o 
   2   3  14       11.05        7.37      0.87 o 
   3   3  14       94.50       83.99      1.80 o 
   4   3  14      256.72      259.07      4.39 o 
   5   3  14       16.42       11.83      1.05 o 
   6   3  14       46.58       50.07      1.64 o 
   7   3  14        0.22       -0.82      0.82 o 
   8   3  14        1.19        2.49      0.91 o 
   9   3  14       13.04       17.33      1.75 o 
 -10   4  14       18.44       20.05      1.71 o 
  -9   4  14        0.01        0.52      1.06 o 
  -8   4  14        0.82        2.70      1.13 o 
  -7   4  14       13.05       10.78      1.29 o 
  -6   4  14        8.88       11.50      1.29 o 
  -5   4  14        2.71        3.26      1.01 o 
  -4   4  14        0.32        0.17      0.70 o 
  -3   4  14        9.91       11.03      0.95 o 
  -2   4  14        2.19        3.41      0.78 o 
  -1   4  14       15.94       16.63      1.11 o 
   0   4  14        0.01       -0.15      0.68 o 
   1   4  14        4.53        4.85      0.80 o 
   2   4  14        0.26        0.38      0.72 o 
   3   4  14        0.82        1.54      0.76 o 
   4   4  14       16.28       18.77      1.22 o 
   5   4  14       62.25       63.07      1.76 o 
   6   4  14       12.38       10.09      1.02 o 
   7   4  14        8.91        7.74      1.04 o 
  -7   5  14       28.46       33.36      1.95 o 
  -6   5  14       67.61       59.60      2.16 o 
  -5   5  14        3.29        0.78      1.03 o 
  -4   5  14       23.76       33.31      2.73 o 
  -3   5  14       16.18        9.46      1.19 o 
  -2   5  14        0.01       -0.39      0.84 o 
  -1   5  14        7.62        3.61      0.98 o 
   0   5  14       11.08       12.81      1.41 o 
   1   5  14        0.28       -0.25      0.88 o 
   2   5  14        8.75        7.83      1.10 o 
   3   5  14        9.37       12.47      1.23 o 
   4   5  14        4.14        0.37      1.53 o 
 -12   1  15      199.83      214.94      2.68 o 
 -11   1  15       20.97       22.82      1.24 o 
 -10   1  15      128.04      122.57      3.72 o 
  -9   1  15      236.51      237.62      2.90 o 
  -8   1  15       18.14       21.57      1.12 o 
  -7   1  15        0.26       -0.40      0.61 o 
  -6   1  15      330.45      337.75      3.22 o 
  -5   1  15        0.12       -0.55      0.55 o 
  -4   1  15        4.79        5.06      0.65 o 
  -3   1  15       39.12       40.99      1.14 o 
  -2   1  15       24.76       25.30      1.02 o 
  -1   1  15      108.71      110.95      3.13 o 
   0   1  15      184.17      179.47      2.87 o 
   1   1  15        9.02        9.24      0.70 o 
   2   1  15       57.90       53.49      1.69 o 
   3   1  15      105.93      107.53      1.60 o 
   4   1  15       99.87       97.65      2.04 o 
   5   1  15        4.14        3.14      0.80 o 
   6   1  15       82.23       84.00      1.96 o 
   7   1  15       69.20       74.19      1.92 o 
   8   1  15        5.28        3.70      0.92 o 
   9   1  15        5.81        6.06      1.02 o 
 -12   2  15       30.39       33.84      1.70 o 
 -11   2  15       17.63       14.29      1.16 o 
 -10   2  15        6.10        5.98      0.95 o 
  -9   2  15        1.13        0.35      0.80 o 
  -8   2  15        3.88        3.56      0.88 o 
  -7   2  15        8.34        7.96      0.91 o 
  -6   2  15      195.51      194.47      2.64 o 
  -5   2  15      111.21      109.06      1.99 o 
  -4   2  15        9.74        9.14      0.93 o 
  -3   2  15       26.40       25.29      1.27 o 
  -2   2  15       38.10       39.88      1.41 o 
  -1   2  15        1.70        0.97      0.68 o 
   0   2  15        6.43        8.34      0.84 o 
   1   2  15       52.30       51.43      1.48 o 
   2   2  15       41.69       35.55      1.38 o 
   3   2  15      163.99      147.03      2.28 o 
   4   2  15      142.97      147.93      2.33 o 
   5   2  15        3.06        0.95      0.82 o 
   6   2  15        0.31        0.01      0.78 o 
   7   2  15        4.52        4.60      0.94 o 
   8   2  15        0.51       -0.84      0.84 o 
   9   2  15        2.21        0.57      0.95 o 
 -11   3  15       29.17       30.37      1.93 o 
 -10   3  15       42.51       45.71      2.16 o 
  -9   3  15       42.10       43.92      1.64 o 
  -8   3  15       32.80       33.48      1.50 o 
  -7   3  15       56.88       55.69      1.69 o 
  -6   3  15        0.58       -0.20      0.75 o 
  -5   3  15       12.02       12.00      0.99 o 
  -4   3  15       58.62       58.00      1.64 o 
  -3   3  15        0.71        0.42      0.74 o 
  -2   3  15       48.69       53.04      2.24 o 
  -1   3  15        4.83        4.11      0.78 o 
   0   3  15       18.98       13.18      0.97 o 
   1   3  15       10.99        6.13      0.87 o 
   2   3  15      103.33       90.87      1.94 o 
   3   3  15        1.09        0.10      0.77 o 
   4   3  15        8.34        9.11      0.99 o 
   5   3  15       58.24       64.48      1.82 o 
   6   3  15        9.37        5.68      1.00 o 
   7   3  15        5.26        4.00      0.97 o 
   8   3  15        3.99        3.75      1.25 o 
  -9   4  15       17.47       12.62      1.41 o 
  -8   4  15        9.95       12.33      1.42 o 
  -7   4  15        0.02        1.26      1.23 o 
  -6   4  15       48.38       48.42      2.10 o 
  -5   4  15       24.06       19.10      1.60 o 
  -4   4  15       18.99       26.30      1.61 o 
  -3   4  15       44.38       45.99      1.53 o 
  -2   4  15        3.53        3.32      0.82 o 
  -1   4  15        1.98       -0.26      0.70 o 
   0   4  15        0.04        0.98      0.74 o 
   1   4  15       13.78       13.40      1.01 o 
   2   4  15        0.76        0.60      0.77 o 
   3   4  15        2.31        3.75      0.87 o 
   4   4  15        6.78        5.64      0.95 o 
   5   4  15        0.05        0.07      0.83 o 
   6   4  15        0.52       -1.03      1.07 o 
  -5   5  15        3.01        4.29      1.13 o 
  -4   5  15       19.07       25.23      1.81 o 
  -3   5  15       10.78       10.27      1.25 o 
  -2   5  15        0.00       -0.17      0.90 o 
  -1   5  15       30.42       31.65      2.45 o 
   0   5  15       13.12       12.66      1.28 o 
   1   5  15        1.11        0.02      0.95 o 
   2   5  15        0.08        0.49      1.53 o 
 -12   0  16      196.63      197.28      4.36 o 
 -11   0  16       91.63       95.95      2.73 o 
 -10   0  16       19.77       18.66      2.44 o 
  -9   0  16      628.24      631.95     22.78 o 
  -8   0  16      373.29      378.40     12.83 o 
  -7   0  16        0.22        1.94      1.01 o 
  -6   0  16      452.97      429.58     13.83 o 
  -5   0  16      486.99      481.90     15.44 o 
  -4   0  16      131.49      134.82      4.04 o 
  -3   0  16        0.01       -0.81      0.81 o 
  -2   0  16      215.43      212.99      7.80 o 
  -1   0  16      147.00      139.05      6.97 o 
   0   0  16      338.96      338.53     15.11 o 
   1   0  16       52.25       47.27      1.79 o 
   2   0  16        2.18        1.61      0.88 o 
   3   0  16      192.60      192.37      7.66 o 
   4   0  16       36.00       35.20      2.86 o 
   5   0  16        6.91        7.55      1.05 o 
   6   0  16       33.45       36.08      2.70 o 
   7   0  16       13.32       15.39      2.05 o 
   8   0  16       40.23       36.64      2.86 o 
   9   0  16       40.28       52.88      3.33 o 
 -12   1  16        4.36        5.97      1.03 o 
 -11   1  16        0.16       -0.88      0.88 o 
 -10   1  16       24.83       30.97      1.64 o 
  -9   1  16        1.48        1.02      0.71 o 
  -8   1  16       18.01       18.79      1.28 o 
  -7   1  16        3.06        3.14      0.71 o 
  -6   1  16       46.56       49.27      1.38 o 
  -5   1  16       11.20        9.42      0.80 o 
  -4   1  16       13.93       11.97      0.81 o 
  -3   1  16        2.93        3.44      0.62 o 
  -2   1  16        1.63        1.13      0.57 o 
  -1   1  16       14.33        9.68      0.72 o 
   0   1  16        0.17        0.01      0.53 o 
   1   1  16        8.22       10.55      0.92 o 
   2   1  16        8.51        3.69      0.79 o 
   3   1  16        0.01       -0.70      0.70 o 
   4   1  16       18.05       21.84      1.30 o 
   5   1  16       48.35       59.46      1.70 o 
   6   1  16       16.70       11.75      1.09 o 
   7   1  16        3.87        2.49      0.88 o 
   8   1  16       24.11       27.69      2.51 o 
 -11   2  16       48.63       48.04      1.80 o 
 -10   2  16        3.84        2.92      0.94 o 
  -9   2  16      120.15      123.06      2.38 o 
  -8   2  16      115.95      123.30      2.34 o 
  -7   2  16       14.61       11.89      1.07 o 
  -6   2  16      129.30      131.52      2.34 o 
  -5   2  16        0.04       -0.19      0.77 o 
  -4   2  16       89.57       93.05      2.15 o 
  -3   2  16        0.03       -0.59      0.72 o 
  -2   2  16       21.45       25.72      1.29 o 
  -1   2  16       30.50       33.25      1.37 o 
   0   2  16       28.61       29.49      1.58 o 
   1   2  16        1.64        0.89      0.77 o 
   2   2  16      125.87      128.61      2.69 o 
   3   2  16        0.77       -0.75      0.75 o 
   4   2  16       49.37       45.05      1.57 o 
   5   2  16        1.56        1.27      0.84 o 
   6   2  16       12.17       10.84      1.10 o 
   7   2  16       39.83       44.64      1.69 o 
   8   2  16       23.69       24.38      1.53 o 
 -10   3  16       18.39       16.73      1.58 o 
  -9   3  16       26.00       25.02      1.90 o 
  -8   3  16       30.22       33.95      1.59 o 
  -7   3  16       22.70       23.77      1.46 o 
  -6   3  16       98.74       95.90      2.09 o 
  -5   3  16        0.02       -0.76      0.77 o 
  -4   3  16       56.88       64.69      1.78 o 
  -3   3  16       74.09       77.50      1.87 o 
  -2   3  16       56.10       54.83      1.68 o 
  -1   3  16       57.36       62.84      2.86 o 
   0   3  16       26.01       29.05      1.51 o 
   1   3  16       49.87       55.88      1.69 o 
   2   3  16        0.04       -0.75      0.76 o 
   3   3  16        0.68        0.06      0.79 o 
   4   3  16      124.90      143.15      2.86 o 
   5   3  16        1.24        1.94      0.91 o 
   6   3  16        0.02       -0.83      0.83 o 
  -8   4  16       43.86       43.61      3.20 o 
  -7   4  16       43.62       48.33      2.17 o 
  -6   4  16       23.35       26.49      1.82 o 
  -5   4  16       12.82       11.85      1.36 o 
  -4   4  16        0.07       -0.02      0.97 o 
  -3   4  16        1.66        1.68      1.00 o 
  -2   4  16        0.02       -0.49      0.77 o 
  -1   4  16       23.56       27.34      1.37 o 
   0   4  16       13.36       11.82      1.04 o 
   1   4  16       22.31       29.87      1.46 o 
   2   4  16       37.01       43.85      1.63 o 
   3   4  16        1.61        0.31      0.97 o 
   4   4  16       18.41       18.99      1.28 o 
 -11   1  17       53.41       57.32      2.59 o 
 -10   1  17       58.12       61.05      2.71 o 
  -9   1  17       83.48       84.89      2.16 o 
  -8   1  17      186.91      185.98      2.80 o 
  -7   1  17      131.12      144.28      2.11 o 
  -6   1  17       12.28        9.59      0.88 o 
  -5   1  17      200.04      198.39      2.31 o 
  -4   1  17      119.55      115.22      2.78 o 
  -3   1  17       12.41       13.31      0.87 o 
  -2   1  17        7.39        5.39      0.90 o 
  -1   1  17      151.57      154.08      5.58 o 
   0   1  17      146.09      144.33      2.33 o 
   1   1  17       21.13       20.65      1.34 o 
   2   1  17       33.41       34.49      1.46 o 
   3   1  17        8.74        5.63      0.90 o 
   4   1  17       45.64       50.80      1.71 o 
   5   1  17        0.17        0.86      0.84 o 
   6   1  17        5.88        3.88      0.95 o 
   7   1  17       21.23       28.69      1.98 o 
 -10   2  17        5.21        2.71      0.97 o 
  -9   2  17        0.78        0.34      0.86 o 
  -8   2  17       10.57        9.03      1.08 o 
  -7   2  17        5.91        6.99      0.99 o 
  -6   2  17      125.46      127.30      2.54 o 
  -5   2  17       20.24       17.49      1.23 o 
  -4   2  17       27.87       25.90      1.43 o 
  -3   2  17        8.16        8.53      0.99 o 
  -2   2  17      168.32      175.87      2.61 o 
  -1   2  17        4.77        3.19      0.82 o 
   0   2  17       24.31       23.37      1.40 o 
   1   2  17       70.23       71.43      2.10 o 
   2   2  17       10.57       12.02      1.06 o 
   3   2  17        5.85        5.33      0.95 o 
   4   2  17        2.76        2.78      0.88 o 
   5   2  17      134.02      149.84      2.59 o 
   6   2  17        0.86       -0.17      0.90 o 
  -8   3  17      100.70      102.94      2.98 o 
  -7   3  17       14.91       15.78      1.23 o 
  -6   3  17        0.43        0.24      0.86 o 
  -5   3  17        6.75        6.63      0.96 o 
  -4   3  17       48.73       48.78      1.70 o 
  -3   3  17       11.05       10.92      1.06 o 
  -2   3  17       16.61       14.71      1.14 o 
  -1   3  17        4.12        3.94      0.89 o 
   0   3  17       79.04       86.36      2.04 o 
   1   3  17        7.92        5.85      0.98 o 
   2   3  17       13.85       17.69      1.27 o 
   3   3  17       54.14       53.01      1.80 o 
   4   3  17        0.18        0.40      0.88 o 
   5   3  17        0.29       -0.01      0.91 o 
  -6   4  17        8.14        5.41      1.84 o 
  -5   4  17       34.89       31.23      1.92 o 
  -4   4  17        0.05        0.60      1.04 o 
  -3   4  17       21.18       25.26      1.70 o 
  -2   4  17       68.66       67.85      2.35 o 
  -1   4  17        6.68        5.44      1.17 o 
   0   4  17        7.60        2.61      1.06 o 
   1   4  17       33.29       45.88      2.09 o 
   2   4  17       45.04       48.43      3.47 o 
 -10   0  18       57.05       55.88      2.31 o 
  -9   0  18       16.37       15.50      1.53 o 
  -8   0  18       47.61       49.18      2.18 o 
  -7   0  18       26.86       24.94      1.72 o 
  -6   0  18       72.74       78.04      2.41 o 
  -5   0  18      202.20      215.72      5.71 o 
  -4   0  18        8.58        7.62      1.54 o 
  -3   0  18       78.78       84.69      6.25 o 
  -2   0  18        4.31        2.22      1.00 o 
  -1   0  18      184.32      199.95     14.27 o 
   0   0  18      114.80      128.34      5.28 o 
   1   0  18        0.01       -0.82      0.92 o 
   2   0  18       91.40       96.06      3.74 o 
   3   0  18       63.72       63.25      3.30 o 
   4   0  18       13.89       10.04      1.82 o 
   5   0  18        1.53        0.70      1.56 o 
   6   0  18        7.09        1.33      1.61 o 
 -10   1  18       11.29        8.79      1.30 o 
  -9   1  18        5.51        4.40      1.01 o 
  -8   1  18        0.06       -0.69      0.87 o 
  -7   1  18       26.51       23.83      1.45 o 
  -6   1  18        0.65       -0.22      0.82 o 
  -5   1  18       66.39       68.97      1.87 o 
  -4   1  18       28.66       25.83      1.39 o 
  -3   1  18        2.07        0.37      0.78 o 
  -2   1  18       41.62       38.75      1.53 o 
  -1   1  18        1.97        1.52      0.81 o 
   0   1  18        4.54        4.09      0.88 o 
   1   1  18       10.30       10.30      1.02 o 
   2   1  18        2.40        2.19      0.83 o 
   3   1  18        2.02        0.84      0.83 o 
   4   1  18        8.04        7.53      1.02 o 
   5   1  18        7.34        4.31      0.99 o 
   6   1  18       23.33       23.90      1.92 o 
  -9   2  18       25.53       28.45      1.56 o 
  -8   2  18       86.52       86.98      2.15 o 
  -7   2  18        8.28        6.30      1.04 o 
  -6   2  18       13.03       12.53      1.16 o 
  -5   2  18       39.94       41.05      1.70 o 
  -4   2  18       55.78       54.31      1.79 o 
  -3   2  18        6.65        5.71      0.97 o 
  -2   2  18        0.05       -0.71      0.80 o 
  -1   2  18       62.19       58.68      1.73 o 
   0   2  18       48.55       47.80      1.65 o 
   1   2  18        1.40        0.48      0.84 o 
   2   2  18       11.56       13.06      1.12 o 
   3   2  18        6.73        3.61      0.93 o 
   4   2  18        5.17        3.87      0.97 o 
   5   2  18       20.06       22.01      1.49 o 
  -7   3  18        0.33       -0.12      0.90 o 
  -6   3  18        9.05        8.58      1.08 o 
  -5   3  18       12.41       10.81      1.10 o 
  -4   3  18        7.03        5.24      0.96 o 
  -3   3  18        0.72       -0.36      0.82 o 
  -2   3  18       73.50       78.79      2.05 o 
  -1   3  18        0.48        0.03      0.83 o 
   0   3  18        0.72        0.20      0.84 o 
   1   3  18        0.01        0.23      0.85 o 
   2   3  18       62.11       63.32      3.37 o 
   3   3  18        7.25        5.47      1.02 o 
  -8   1  19       95.17       99.24      2.74 o 
  -7   1  19       20.90       24.25      1.49 o 
  -6   1  19       13.08       11.04      1.17 o 
  -5   1  19      197.08      195.89      7.42 o 
  -4   1  19       22.68       19.91      1.35 o 
  -3   1  19       52.16       57.21      3.71 o 
  -2   1  19        8.10        7.90      1.06 o 
  -1   1  19      102.81      106.63      2.27 o 
   0   1  19      117.37      132.45      3.93 o 
   1   1  19       49.92       48.36      1.80 o 
   2   1  19       80.26       87.32      3.80 o 
   3   1  19       44.19       51.32      1.85 o 
   4   1  19       12.74       10.12      1.45 o 
  -7   2  19        1.60        1.61      0.94 o 
  -6   2  19        2.81        2.60      0.94 o 
  -5   2  19        8.84        7.75      1.07 o 
  -4   2  19       37.61       35.10      1.64 o 
  -3   2  19        2.73        0.24      0.81 o 
  -2   2  19        2.29        2.80      0.90 o 
  -1   2  19        4.72        5.81      0.98 o 
   0   2  19        9.87       10.62      1.12 o 
   1   2  19       13.45       18.36      1.29 o 
   2   2  19        8.93       11.84      1.17 o 
   3   2  19       16.29       12.67      1.22 o 
  -4   3  19        9.54       11.53      1.41 o 
  -3   3  19        2.17        0.80      0.90 o 
  -2   3  19        4.66        6.15      1.01 o 
  -1   3  19        8.43        8.59      1.06 o 
   0   3  19        1.78        1.77      1.14 o 
  -6   0  20        8.83        6.69      1.82 o 
  -5   0  20       48.44       45.20      3.17 o 
  -4   0  20       31.20       29.86      2.62 o 
  -3   0  20       35.71       38.05      2.92 o 
  -2   0  20       28.48       32.40      2.83 o 
  -1   0  20        5.77        2.91      1.66 o 
   0   0  20       35.25       41.30      3.09 o 
   1   0  20      188.39      199.31      5.36 o 
   2   0  20       23.72       17.92      2.36 o 
  -6   1  20        0.86        1.42      0.91 o 
  -5   1  20       37.04       37.78      1.73 o 
  -4   1  20       24.80       24.30      1.55 o 
  -3   1  20        1.98        1.52      0.92 o 
  -2   1  20       10.37        9.11      1.08 o 
  -1   1  20        4.03        4.85      0.96 o 
   0   1  20        0.60        1.41      0.88 o 
   1   1  20       17.75       21.24      1.46 o 
   2   1  20        8.59       11.77      1.48 o 
  -4   2  20        8.69       11.64      1.84 o 
  -3   2  20       28.74       28.11      1.81 o 
  -2   2  20        5.25        4.78      1.02 o 
  -1   2  20       29.17       34.32      1.70 o 
   0   2  20       41.06       44.51      2.28 o 
                                                 
